# Supplementary material for: A Portrait of the Transcriptome of the Neglected Trematode, Fasciola gigantica—Biological and Biotechnological Implications
Source: PLoS Negl Trop Dis. 2011 Feb 1;5(2):e1004. doi: 10.1371/journal.pntd.0001004 (PMC3051338; doi:10.1371/journal.pntd.0001004)
Supplement: Table S2 — Putative adult Fasciola gigantica proteins with homology to classically secreted/excreted molecules. (XLSX) [file pntd.0001004.s005.xlsx]

## Sheet: Supplementary_Table_S2
Supplementary Table S2. Putative adult Fasciola gigantica proteins with homology to classically secreted/excreted moleculesa
Contig	Length (bp)	Mapped reads	RPKMb	Best hit to NCBI non-redundant protein database	Score	%ID	E-value
FG1_Contig21909	489	4924	1757.57	emb|CAD44625.1| cathepsin B1 isotype 2 [Schistosoma mansoni]	145	55.1724	2e-43
FG1_17722	327	2474	1320.55	gb|ACA09612.1| prolyl carboxypeptidase [Tenebrio molitor]	64	60.9375	2e-15
FG1_Contig28665	352	2388	1184.12	ref|XP_002572605.1| xylosyltransferase [Schistosoma mansoni] emb|CAZ28837.1| xylosyltransferase, putative [Schistosoma mansoni]	66	57.5758	4e-14
FG1_Contig20854	288	1578	956.35
FG1_Contig20923	206	841	712.576	gb|ABQ02438.1| legumain-2 [Fasciola gigantica]	56	100	1e-26
FG1_Contig21827	285	915	560.375	gb|AAV68752.1| cystatin [Fasciola hepatica]	80	38.75	4e-07
FG1_Contig24417	336	1012	525.707	dbj|BAG65336.1| unnamed protein product [Homo sapiens]	63	63.4921	3e-16
FG1_Contig20153	491	1439	511.542	gb|AAT35230.1| mitochondrial malate dehydrogenase [Clonorchis sinensis]	46	84.7826	2e-14
FG1_Contig19675	316	886	489.383	ref|XP_002580644.1| 60S ribosomal protein L14 [Schistosoma mansoni] emb|CAZ36883.1| 60S ribosomal protein L14, putative [Schistosoma mansoni]	95	67.3684	6e-32
FG1_Contig20856	862	2408	487.586	gb|ACE00520.1| alpha crystallin-containing small heat shock protein variant NtermFhHSP35a [Fasciola hepatica]	204	97.549	1e-112
FG1_32913	238	623	456.892	gb|AAX13022.1| cyclophylin 1 [Drosophila affinis]	58	79.3103	8e-19
FG1_Contig19915	1248	3065	428.665	ref|XP_002577726.1| subfamily C1A unassigned peptidase (C01 family) [Schistosoma mansoni] emb|CAZ33964.1| subfamily C1A unassigned peptidase (C01 family) [Schistosoma mansoni]	328	54.2683	7e-98
FG1_Contig25321	368	827	392.247	ref|XP_002579290.1| family C56 non-peptidase homologue (C56 family) [Schistosoma mansoni] emb|CAZ35529.1| family C56 non-peptidase homologue (C56 family) [Schistosoma mansoni]	97	65.9794	6e-27
FG1_Contig23857	647	1442	389.012	ref|XP_002573558.1| ribosomal protein S7 [Schistosoma mansoni] emb|CAZ29790.1| putative ribosomal protein S7 [Schistosoma mansoni]	194	88.1443	2e-95
FG1_Contig20420	1661	3699	388.702	emb|CAX74433.1| dihydrolipoamide dehydrogenase [Schistosoma japonicum]	469	81.6631	0
FG1_Contig24194	1630	3454	369.86	gb|AAW24917.1| SJCHGC06312 protein [Schistosoma japonicum] emb|CAX73729.1| heat shock 70kDa protein 9B [Schistosoma japonicum]	533	84.0525	0
FG1_Contig20490	332	694	364.858	ref|XP_002573383.1| hypothetical protein [Schistosoma mansoni] emb|CAZ29615.1| expressed protein [Schistosoma mansoni]	93	30.1075	2e-07
FG1_Contig19524	610	1251	357.956	ref|XP_002573695.1| 60S ribosomal protein L13 [Schistosoma mansoni] emb|CAZ29927.1| 60S ribosomal protein L13 (BBC1 protein homolog), putative [Schistosoma mansoni]	178	72.4719	1e-69
FG1_Contig22088	350	607	302.707	emb|CAX73915.1| hypotheticial protein [Schistosoma japonicum] emb|CAX73916.1| hypotheticial protein [Schistosoma japonicum]	66	65.1515	5e-16
FG1_Contig23140	223	356	278.643	gb|AAW27593.1| SJCHGC09090 protein [Schistosoma japonicum] emb|CAX76076.1| putative ribosomal protein S13 [Schistosoma japonicum] emb|CAX76077.1| putative ribosomal protein S13 [Schistosoma japonicum] emb|CAX76078.1| putative ribosomal protein S13 [Schistosoma japonicum] emb|CAX76079.1| putative ribosomal protein S13 [Schistosoma japonicum] emb|CAX76080.1| putative ribosomal protein S13 [Schistos…	53	90.566	3e-20
FG1_Contig25507	1446	2033	245.398	gb|ACJ12893.1| cathepsin L1D [Fasciola hepatica]	312	50.3205	7e-84
FG1_Contig20122	741	1039	244.737	emb|CAX78539.1| eukaryotic translation elongation factor 1 gamma [Schistosoma japonicum]	234	70.0855	2e-92
FG1_Contig184	411	489	207.668	emb|CAX70011.1| hypothetical protein [Schistosoma japonicum]	63	47.619	4e-13
FG1_Contig13901	821	965	205.157	dbj|BAG58844.1| unnamed protein product [Homo sapiens]	50	46	3e-06
FG1_Contig25809	421	482	199.833	tpg|DAA04500.1| TPA_exp: pol polyprotein [Schistosoma mansoni]	140	72.8571	2e-51
FG1_Contig22109	1255	1303	181.219	gb|AAW26799.1| SJCHGC01423 protein [Schistosoma japonicum] emb|CAX76404.1| Activator of 90 kDa heat shock protein ATPase homolog 1 [Schistosoma japonicum] emb|CAX76405.1| Activator of 90 kDa heat shock protein ATPase homolog 1 [Schistosoma japonicum] emb|CAX76406.1| Activator of 90 kDa heat shock protein ATPase homolog 1 [Schistosoma japonicum] emb|CAX76407.1| Activator of 90 kDa heat shock prote…	345	60.8696	1e-122
FG1_Contig15413	1694	1747	180.004	ref|XP_002576724.1| chaperonin containing t-complex protein 1 beta subunit tcpb [Schistosoma mansoni] emb|CAZ32961.1| chaperonin containing t-complex protein 1, beta subunit, tcpb, putative [Schistosoma mansoni]	522	87.5479	0
FG1_Contig24438	890	917	179.838	ref|XP_002579898.1| ADP-ribosylation factor arf [Schistosoma mansoni] emb|CAZ36137.1| ADP-ribosylation factor, arf, putative [Schistosoma mansoni]	180	88.3333	2e-87
FG1_Contig23153	816	836	178.821	ref|XP_002571752.1| acid phosphatase-related [Schistosoma mansoni] emb|CAZ27982.1| acid phosphatase-related [Schistosoma mansoni]	207	53.6232	2e-60
FG1_Contig16088	1064	1075	176.347	emb|CAX70714.1| proteasome (prosome, macropain) subunit, beta type 5 [Schistosoma japonicum]	267	69.6629	1e-104
FG1_Contig7987	243	242	173.825	ref|XP_002570341.1| cleavage and polyadenylation specificity factor [Schistosoma mansoni] ref|XP_002580144.1| cleavage and polyadenylation specificity factor [Schistosoma mansoni] emb|CAY18730.1| cleavage and polyadenylation specificity factor, putative [Schistosoma mansoni] emb|CAZ36383.1| cleavage and polyadenylation specificity factor, putative [Schistosoma mansoni]	61	96.7213	4e-31
FG1_Contig20012	350	334	166.564	gb|AAX27731.2| SJCHGC05155 protein [Schistosoma japonicum]	87	68.9655	6e-29
FG1_Contig20959	1065	1005	164.71	ref|XP_002571570.1| high mobility group protein [Schistosoma mansoni] tpe|CAJ29301.1| TPA: putative high mobility group B2 protein [Schistosoma mansoni] emb|CAZ27800.1| high mobility group protein [Schistosoma mansoni]	201	77.1144	6e-89
FG1_Contig19480	564	508	157.212	ref|NP_840072.3| selenoprotein W, 1 [Danio rerio] gb|AAO86696.1| selenoprotein W1 [Danio rerio] gb|AAI52098.1| Selenoprotein W, 1 [Danio rerio] gb|AAI60969.1| LOC100145402 protein [Xenopus (Silurana) tropicalis]	83	57.8313	2e-17
FG1_Contig21122	266	232	152.233	ref|XP_002576921.1| P30 dbc protein [Schistosoma mansoni] emb|CAZ33158.1| P30 dbc protein, putative [Schistosoma mansoni]	90	38.8889	8e-08
FG1_Contig22932	229	179	136.433	ref|XP_002569603.1| hypothetical protein [Schistosoma mansoni] emb|CAY16851.1| expressed protein [Schistosoma mansoni]	62	53.2258	1e-08
FG1_Contig25368	729	556	133.122	gb|ABQ02437.1| legumain-1 [Fasciola gigantica]	226	73.8938	2e-99
FG1_Contig20565	1073	812	132.087	gb|ABK91804.1| peptidase M16 precursor [Clonorchis sinensis]	326	84.9693	1e-165
FG1_Contig24175	492	366	129.843	ref|XP_002573805.1| centrin-related [Schistosoma mansoni] emb|CAZ30037.1| centrin-related [Schistosoma mansoni]	142	80.9859	1e-60
FG1_Contig12474	1313	958	127.351	gb|AAP05891.1| SJCHGC09235 protein [Schistosoma japonicum] emb|CAX69901.1| Calumenin precursor (Crocalbin) [Schistosoma japonicum]	320	42.8125	2e-70
FG1_Contig11707	766	550	125.325	ref|XP_862796.1| PREDICTED: similar to smooth muscle myosin heavy chain 11 isoform SM1 isoform 23 [Canis familiaris]	184	70.6522	5e-74
FG1_Contig18820	1201	795	115.538	emb|CAX77279.1| aldo-keto reductase family 1, member B4 (aldose reductase) [Schistosoma japonicum]	311	64.6302	1e-112
FG1_Contig19490	375	244	113.569	gb|AAX26388.2| SJCHGC05023 protein [Schistosoma japonicum]	97	48.4536	4e-16
FG1_Contig18792	1161	730	109.747	ref|XP_002580314.1| family T2 unassigned peptidase (T02 family) [Schistosoma mansoni] emb|CAZ36553.1| family T2 unassigned peptidase (T02 family) [Schistosoma mansoni]	344	52.3256	1e-100
FG1_Contig5944	1160	727	109.39	ref|XP_002574604.1| histone H2A [Schistosoma mansoni] emb|CAZ30837.1| histone H2A, putative [Schistosoma mansoni]	105	94.2857	3e-48
FG1_Contig8590	342	211	107.686	gb|ABZ82042.1| unknown protein [Clonorchis sinensis]	68	48.5294	4e-14
FG1_Contig25703	709	436	107.335	ref|XP_002576289.1| hypothetical protein [Schistosoma mansoni] emb|CAZ32525.1| expressed protein [Schistosoma mansoni]	128	67.1875	6e-49
FG1_Contig15890	973	594	106.556	ref|XP_002573576.1| Mxi neural development protein [Schistosoma mansoni] emb|CAZ29808.1| Mxi neural development protein [Schistosoma mansoni]	306	59.4771	4e-86
FG1_Contig21100	1820	1076	103.191	gb|AAW26678.1| SJCHGC01821 protein [Schistosoma japonicum]	424	60.1415	1e-152
FG1_Contig26718	762	450	103.077	ref|XP_002572337.1| deoxyribonuclease II-related [Schistosoma mansoni] emb|CAZ28568.1| deoxyribonuclease II-related [Schistosoma mansoni]	239	46.0251	2e-55
FG1_Contig17048	703	408	101.299	gb|AAW24808.1| SJCHGC05498 protein [Schistosoma japonicum]	171	54.386	2e-49
FG1_Contig11940	449	258	100.294	ref|NP_001006893.1| brain protein 44-like [Xenopus (Silurana) tropicalis] gb|AAH77699.1| brain protein 44-like [Xenopus (Silurana) tropicalis] emb|CAJ82200.1| brain protein 44-like [Xenopus tropicalis]	93	69.8925	7e-34
FG1_Contig21413	406	228	98.0192	gb|AAW25211.1| SJCHGC02533 protein [Schistosoma japonicum] emb|CAX73064.1| EH-domain containing protein [Schistosoma japonicum]	118	82.2034	1e-49
FG1_Contig18449	1780	998	97.8617	ref|XP_002569837.1| protein phsophatase-2a [Schistosoma mansoni] emb|CAY17257.1| protein phsophatase-2a, putative [Schistosoma mansoni]	311	96.463	0
FG1_Contig25167	960	520	94.5441	ref|XP_002574809.1| ATP synthase gamma subunit [Schistosoma mansoni] emb|CAZ31042.1| ATP synthase gamma subunit, putative [Schistosoma mansoni]	286	64.3357	3e-98
FG1_Contig25147	409	213	90.8989	ref|XP_002578516.1| hypothetical protein [Schistosoma mansoni] emb|CAZ34754.1| hypothetical protein [Schistosoma mansoni]	105	45.7143	1e-15
FG1_Contig16906	641	333	90.6752	gb|AAW24701.1| SJCHGC05629 protein [Schistosoma japonicum] emb|CAX75725.1| ARMET-like protein precursor [Schistosoma japonicum] emb|CAX75726.1| ARMET-like protein precursor [Schistosoma japonicum] emb|CAX75727.1| ARMET-like protein precursor [Schistosoma japonicum]	143	47.5524	1e-30
FG1_Contig18707	1786	910	88.9329	ref|XP_002015314.1| GL18482 [Drosophila persimilis] gb|EDW29310.1| GL18482 [Drosophila persimilis]	400	51.75	1e-114
FG1_Contig17353	707	353	87.148
FG1_Contig27064	461	225	85.1891	emb|CAX73599.1| Heterogeneous nuclear ribonucleoprotein L [Schistosoma japonicum]	88	51.1364	1e-18
FG1_Contig22510	1373	669	85.0468	gb|AAW26482.1| SJCHGC00629 protein [Schistosoma japonicum]	321	33.3333	7e-46
FG1_Contig575	210	95	78.9599	ref|XP_002572062.1| hypothetical protein [Schistosoma mansoni] emb|CAZ28292.1| expressed protein [Schistosoma mansoni]	55	80	6e-18
FG1_Contig19936	1493	675	78.9126	emb|CAX83711.1| endonuclease-reverse transcriptase [Schistosoma japonicum]	46	45.6522	5e-54
FG1_Contig21432	528	237	78.346	gb|AAW24918.1| SJCHGC05540 protein [Schistosoma japonicum] emb|CAX82548.1| hypotheticial protein [Schistosoma japonicum] emb|CAX82663.1| hypotheticial protein [Schistosoma japonicum] emb|CAX82960.1| hypotheticial protein [Schistosoma japonicum]	142	95.0704	1e-76
FG1_Contig21128	342	140	71.4503	emb|CAX73389.1| Coatomer subunit delta [Schistosoma japonicum]	108	89.8148	3e-48
FG1_Contig21302	1532	624	71.0932	gb|AAW26996.1| SJCHGC02721 protein [Schistosoma japonicum]	433	52.8868	1e-147
FG1_84410	212	81	66.6886	gb|EEZ99945.1| hypothetical protein TcasGA2_TC002741 [Tribolium castaneum]	32	65.625	1e-06
FG1_Contig18010	1070	391	63.7816	emb|CAX74966.1| ClpP caseinolytic peptidase, ATP-dependent, proteolytic subunit homolog [Schistosoma japonicum]	197	76.6497	6e-81
FG1_Contig16152	592	214	63.0949	gb|AAW26430.1| SJCHGC07052 protein [Schistosoma japonicum] emb|CAX74486.1| Ribosomal protein L37 [Schistosoma japonicum]	132	65.9091	4e-51
FG1_Contig23090	2195	787	62.581	gb|AAW27808.1| SJCHGC01351 protein [Schistosoma japonicum] emb|CAX70652.1| alpha subunit of casein kinase II [Schistosoma japonicum] emb|CAX75617.1| alpha subunit of casein kinase II [Schistosoma japonicum] emb|CAX75618.1| alpha subunit of casein kinase II [Schistosoma japonicum]	335	85.9701	1e-170
FG1_Contig18773	1180	414	61.2379	emb|CAX82646.1| phosphatidylinositol glycan, class K [Schistosoma japonicum]	316	70.5696	1e-123
FG1_Contig18313	934	327	61.1087	ref|XP_002572094.1| gamma-tubulin complex component 2 (gcp-2) [Schistosoma mansoni] emb|CAZ28324.1| gamma-tubulin complex component 2 (gcp-2), putative [Schistosoma mansoni]	165	44.8485	1e-27
FG1_Contig15118	493	172	60.8953	ref|XP_002569638.1| protein disulfide-isomerase [Schistosoma mansoni] emb|CAY16886.1| protein disulfide-isomerase, putative [Schistosoma mansoni]	92	56.5217	5e-24
FG1_Contig16337	575	197	59.7999	ref|XP_002576029.1| hypothetical protein [Schistosoma mansoni] emb|CAZ32264.1| expressed protein [Schistosoma mansoni]	140	62.1429	1e-47
FG1_Contig20562	927	304	57.2395	emb|CAX75495.1| integrin beta 4 binding protein [Schistosoma japonicum]	244	79.0984	1e-110
FG1_Contig20051	1006	315	54.6531	emb|CAX73552.1| Coiled-coil domain-containing protein 44 [Schistosoma japonicum]	251	48.6056	3e-64
FG1_Contig22740	1712	536	54.6466	emb|CAX73948.1| U3 small nucleolar RNA-associated protein 14 [Schistosoma japonicum]	559	53.3095	1e-164
FG1_Contig23509	487	152	54.4775	emb|CAX69927.1| NADH dehydrogenase (ubiquinone) 1 alpha/beta subcomplex 1 [Schistosoma japonicum] emb|CAX74205.1| NADH dehydrogenase (ubiquinone) 1 alpha/beta subcomplex 1 [Schistosoma japonicum]	123	60.9756	2e-34
FG1_Contig14647	1329	404	53.059	ref|XP_002570543.1| hypothetical protein [Schistosoma mansoni] emb|CAY18097.1| expressed protein [Schistosoma mansoni]	178	70.7865	6e-71
FG1_Contig10084	294	87	51.6505	ref|XP_002571848.1| sodium/potassium-dependent atpase beta subunit [Schistosoma mansoni] gb|ACI42951.1| sodium/potassium ATPase1 beta subunit [Schistosoma mansoni] emb|CAZ28078.1| sodium/potassium-dependent atpase beta subunit, putative [Schistosoma mansoni]	91	62.6374	1e-26
FG1_Contig7709	396	113	49.8064	tpe|CAJ00250.1| TPA: pol polyprotein [Schistosoma mansoni]	16	68.75	2e-14
FG1_Contig18435	1039	295	49.5574	ref|XP_002577315.1| ctg4a-related [Schistosoma mansoni] emb|CAZ33552.1| ctg4a-related [Schistosoma mansoni]	192	45.3125	6e-45
FG1_Contig23640	1421	399	49.0096	ref|NP_495473.2| SPONdin (extracellular matrix glycoprotein) family member (spon-1) [Caenorhabditis elegans] gb|AAA82427.2| Hypothetical protein F10E7.4 [Caenorhabditis elegans]	168	29.7619	4e-17
FG1_Contig24814	379	106	48.8168	ref|XP_002575606.1| NADH-ubiquinone oxidoreductase [Schistosoma mansoni] emb|CAZ31839.1| NADH-ubiquinone oxidoreductase 1, chain, putative [Schistosoma mansoni]	97	70.1031	2e-35
FG1_Contig19200	1587	441	48.5025	gb|ABC59625.1| cytosolic 5'-nucleotidase II [Schistosoma japonicum]	495	76.5657	0
FG1_Contig19830	996	263	46.0892	gb|AAW26519.1| SJCHGC04671 protein [Schistosoma japonicum]	173	86.7052	8e-84
FG1_Contig20916	528	135	44.6275	ref|XP_002578738.1| hypothetical protein [Schistosoma mansoni] emb|CAZ34976.1| expressed protein [Schistosoma mansoni]	158	50.6329	5e-39
FG1_Contig7369	232	59	44.3881	emb|CAX71154.1| hypothetical protein [Schistosoma japonicum]	57	64.9123	2e-12
FG1_Contig17166	930	234	43.9173	ref|XP_002569785.1| enoyl-CoA hydratase-related [Schistosoma mansoni] emb|CAY17159.1| enoyl-CoA hydratase-related [Schistosoma mansoni]	155	69.0323	1e-58
FG1_Contig26779	285	71	43.4826	emb|CAX73539.1| Mitochondrial import inner membrane translocase subunit Tim23 [Schistosoma japonicum]	59	71.1864	2e-17
FG1_Contig6617	682	168	42.9959	ref|XP_002574211.1| frataxin homolog mitochondrial precursor [Schistosoma mansoni] emb|CAZ30444.1| frataxin homolog, mitochondrial precursor, putative [Schistosoma mansoni]	115	66.087	2e-37
FG1_Contig31637	1025	249	42.4012	ref|XP_002580446.1| aminopeptidase PILS (M01 family) [Schistosoma mansoni] emb|CAZ36685.1| aminopeptidase PILS (M01 family) [Schistosoma mansoni]	299	51.8395	1e-79
FG1_Contig23283	1303	316	42.3297	ref|XP_002582079.1| DNAj (hsp40) homolog subfamily B member [Schistosoma mansoni] emb|CAZ39179.1| DNAj (hsp40) homolog, subfamily B, member, putative [Schistosoma mansoni]	351	52.9915	1e-101
FG1_Contig16159	1093	262	41.8392	emb|CAX75137.1| Pre-mRNA-splicing factor 38B [Schistosoma japonicum]	215	76.7442	1e-96
FG1_Contig16534	607	145	41.6948	gb|AAX25061.2| SJCHGC06471 protein [Schistosoma japonicum]	196	68.8776	3e-74
FG1_Contig28483	227	52	39.9834
FG1_Contig24008	788	179	39.6487	emb|CAX74423.1| Carbonic anhydrase 5B, mitochondrial precursor [Schistosoma japonicum] emb|CAX74424.1| Carbonic anhydrase 5B, mitochondrial precursor [Schistosoma japonicum]	234	37.1795	9e-42
FG1_Contig27587	602	134	38.8518	gb|AAW27484.1| SJCHGC05942 protein [Schistosoma japonicum] emb|CAX74399.1| hypothetical protein [Schistosoma japonicum]	85	42.3529	2e-10
FG1_Contig16945	646	142	38.367	ref|XP_002574691.1| DNA replication licensing factor MCM7 [Schistosoma mansoni] emb|CAZ30924.1| DNA replication licensing factor MCM7, putative [Schistosoma mansoni]	217	84.7926	6e-98
FG1_Contig25386	452	99	38.2295	gb|AAW27688.1| SJCHGC06659 protein [Schistosoma japonicum]	133	66.1654	1e-46
FG1_Contig16145	558	122	38.1617	ref|XP_002578625.1| GTP-binding protein alpha subunit gna [Schistosoma mansoni] emb|CAZ34863.1| GTP-binding protein alpha subunit, gna, putative [Schistosoma mansoni]	129	60.4651	2e-33
FG1_Contig19222	1640	357	37.995	ref|XP_002573475.1| hypothetical protein [Schistosoma mansoni] emb|CAZ29707.1| expressed protein [Schistosoma mansoni]	505	48.9109	1e-144
FG1_Contig25040	1103	240	37.9785	gb|AAW26037.1| unknown [Schistosoma japonicum]	313	61.6613	1e-114
FG1_Contig13573	402	86	37.34	ref|XP_002429177.1| mitochondrial brown fat uncoupling protein, putative [Pediculus humanus corporis] gb|EEB16439.1| mitochondrial brown fat uncoupling protein, putative [Pediculus humanus corporis]	116	44.8276	1e-18
FG1_Contig5946	865	185	37.33	emb|CAX83029.1| peptidyl-prolyl isomerase G [Schistosoma japonicum]	186	76.8817	6e-80
FG1_Contig24575	375	80	37.2358	ref|XP_002577267.1| kappa B-ras [Schistosoma mansoni] emb|CAZ33504.1| kappa B-ras, putative [Schistosoma mansoni]	102	62.7451	6e-32
FG1_Contig23289	813	166	35.6385	ref|XP_002431138.1| SEC23-interacting protein, putative [Pediculus humanus corporis] gb|EEB18400.1| SEC23-interacting protein, putative [Pediculus humanus corporis]	224	49.5536	3e-51
FG1_Contig27745	1558	312	34.9534	emb|CAX74389.1| hypothetical protein [Schistosoma japonicum]	440	56.3636	1e-141
FG1_Contig14915	468	87	32.4471	ref|XP_002580450.1| 30S ribosomal protein S12 [Schistosoma mansoni] emb|CAZ36689.1| 30S ribosomal protein S12, putative [Schistosoma mansoni]	93	80.6452	2e-38
FG1_Contig15848	534	99	32.3591	gb|AAW26993.1| SJCHGC04893 protein [Schistosoma japonicum]	91	45.0549	6e-11
FG1_Contig22114	378	70	32.3228
FG1_Contig25141	737	136	32.2087	ref|XP_001506182.1| PREDICTED: similar to MYST histone acetyltransferase (monocytic leukemia) 4, isoform 1 [Ornithorhynchus anatinus]	79	46.8354	1e-14
FG1_Contig28743	642	118	32.0811	ref|XP_002579084.1| cullin-2 (cul-2) [Schistosoma mansoni] emb|CAZ35323.1| cullin-2 (cul-2), putative [Schistosoma mansoni]	118	54.2373	1e-28
FG1_Contig17681	764	139	31.7559	ref|XP_002579393.1| hypothetical protein [Schistosoma mansoni] emb|CAZ35632.1| let1/narf-related [Schistosoma mansoni]	204	44.1176	6e-40
FG1_Contig27565	980	178	31.7027	ref|XP_002575088.1| T-cell immunomodulatory protein [Schistosoma mansoni] emb|CAZ31321.1| T-cell immunomodulatory protein [Schistosoma mansoni]	261	48.2759	2e-59
FG1_Contig28637	1054	190	31.4641	ref|XP_002573321.1| alpha glucosidase [Schistosoma mansoni] emb|CAZ29553.1| neutral alpha-glucosidase ab precursor (glucosidase II alpha subunit) (alpha glucosidase 2), putative [Schistosoma mansoni]	322	36.3354	7e-49
FG1_Contig33572	322	57	30.8974	emb|CAX73530.1| hypothetical protein [Schistosoma japonicum]	92	58.6957	2e-26
FG1_Contig22098	423	74	30.5347	gb|AAX30404.1| SJCHGC03339 protein [Schistosoma japonicum] emb|CAX73491.1| Mitochondrial 28S ribosomal protein S33 [Schistosoma japonicum]	78	78.2051	2e-27
FG1_Contig21576	673	116	30.0847	gb|AAS82864.1| nucleotide-sensitive chloride current inducer [Fasciola hepatica]	195	93.3333	1e-100
FG1_Contig15120	482	83	30.0562	ref|XP_002581254.1| hypothetical protein [Schistosoma mansoni] emb|CAZ37493.1| expressed protein [Schistosoma mansoni]	128	34.375	2e-13
FG1_Contig17683	1417	243	29.9322	ref|XP_002574591.1| hypothetical protein [Schistosoma mansoni] emb|CAZ30824.1| expressed protein [Schistosoma mansoni]	250	32	6e-26
FG1_Contig14912	467	80	29.9003	ref|XP_789857.2| PREDICTED: hypothetical protein [Strongylocentrotus purpuratus] ref|XP_001176595.1| PREDICTED: hypothetical protein [Strongylocentrotus purpuratus]	121	34.7107	7e-12
FG1_Contig31150	748	125	29.1683	gb|AAW27300.1| SJCHGC04745 protein [Schistosoma japonicum]	153	61.4379	3e-51
FG1_Contig13340	417	69	28.8812	gb|AAW26638.1| SJCHGC03725 protein [Schistosoma japonicum] emb|CAX74560.1| DNA-directed RNA polymerase III subunit C11 [Schistosoma japonicum]	114	83.3333	4e-54
FG1_Contig18604	1039	171	28.7265	ref|XP_002576148.1| neuroglian; septate junction protein [Schistosoma mansoni] emb|CAZ32383.1| neuroglian; septate junction protein [Schistosoma mansoni]	291	59.4502	7e-95
FG1_Contig33392	761	124	28.4406
FG1_Contig16450	593	94	27.6679	ref|XP_002569606.1| GPI-anchored surface glycoprotein [Schistosoma mansoni] emb|CAY16854.1| 200-kDa GPI-anchored surface glycoprotein [Schistosoma mansoni]	174	36.2069	4e-24
FG1_Contig34200	872	135	27.0221	emb|CAX73250.1| Inner nuclear membrane protein Man1 (LEM domain-containing protein 3) [Schistosoma japonicum]	239	60.251	9e-79
FG1_Contig16200	564	86	26.6147	ref|XP_002576697.1| hypothetical protein [Schistosoma mansoni] emb|CAZ32934.1| Conserved hypothetical protein, IPR007829 TM2,domain-containing [Schistosoma mansoni]	154	38.961	2e-25
FG1_533092	597	89	26.0206	emb|CAX75962.1| ubiquinol-cytochrome c reductase, Rieske iron-sulfur polypeptide 1 [Schistosoma japonicum]	184	57.6087	1e-50
FG1_Contig23330	466	69	25.8443
FG1_Contig27360	610	90	25.7522	ref|XP_002572671.1| hypothetical protein [Schistosoma mansoni] emb|CAZ28903.1| expressed protein [Schistosoma mansoni]	173	43.3526	6e-28
FG1_Contig30007	651	96	25.7391	ref|NP_002900.2| regenerating islet-derived 1 alpha precursor [Homo sapiens] sp|P05451.3|REG1A_HUMAN RecName: Full=Lithostathine-1-alpha; AltName: Full=Pancreatic stone protein; Short=PSP; AltName: Full=Pancreatic thread protein; Short=PTP; AltName: Full=Islet of Langerhans regenerating protein; Short=REG; AltName: Full=Regenerating protein I alpha; AltName: Full=Islet cells regeneration factor; …	164	25.6098	9e-06
FG1_Contig24085	382	56	25.5874	ref|XP_002577387.1| pumilio [Schistosoma mansoni] emb|CAZ33625.1| pumilio, putative [Schistosoma mansoni]	91	48.3516	3e-13
FG1_Contig38	219	32	25.504	ref|XP_002569446.1| family A2 unassigned peptidase (A02 family) [Schistosoma mansoni] emb|CAY18895.1| family A2 unassigned peptidase (A02 family) [Schistosoma mansoni]	59	49.1525	1e-06
FG1_Contig19216	1630	237	25.3783	ref|XP_002580198.1| hypothetical protein [Schistosoma mansoni] emb|CAZ36437.1| expressed protein [Schistosoma mansoni]	300	29.3333	1e-29
FG1_Contig16527	594	81	23.8013	gb|AAX27713.2| SJCHGC08045 protein [Schistosoma japonicum]	175	64.5714	9e-60
FG1_Contig16288	588	80	23.7473	ref|XP_002575916.1| procollagen-lysine2-oxoglutarate 5-dioxygenase [Schistosoma mansoni] emb|CAZ32151.1| procollagen-lysine,2-oxoglutarate 5-dioxygenase, putative [Schistosoma mansoni]	182	59.3407	4e-54
FG1_Contig32351	294	39	23.1537	ref|XP_002581189.1| hypothetical protein [Schistosoma mansoni] emb|CAZ37428.1| expressed protein [Schistosoma mansoni]	76	60.5263	2e-21
FG1_Contig28189	944	124	22.9273	ref|XP_002572095.1| hypothetical protein [Schistosoma mansoni] emb|CAZ28325.1| expressed protein [Schistosoma mansoni]	198	33.8384	4e-18
FG1_Contig26451	367	48	22.8285	gb|AAW26589.1| SJCHGC01365 protein [Schistosoma japonicum]	120	60	1e-38
FG1_Contig14338	436	57	22.8187	gb|AAW25058.1| SJCHGC09337 protein [Schistosoma japonicum]	72	70.8333	6e-24
FG1_Contig9609	276	36	22.7665	ref|XP_002577759.1| deoxyhypusine synthase [Schistosoma mansoni] emb|CAZ33997.1| deoxyhypusine synthase, putative [Schistosoma mansoni]	53	77.3585	2e-16
FG1_Contig29706	747	97	22.6649	gb|AAX26978.2| SJCHGC03994 protein [Schistosoma japonicum]	205	44.878	3e-53
FG1_Contig11919	339	44	22.6545	ref|XP_002579084.1| cullin-2 (cul-2) [Schistosoma mansoni] emb|CAZ35323.1| cullin-2 (cul-2), putative [Schistosoma mansoni]	96	58.3333	6e-24
FG1_Contig15433	502	65	22.6002	ref|XP_002571310.1| hypothetical protein [Schistosoma mansoni] emb|CAZ38995.1| expressed protein [Schistosoma mansoni]	35	80	2e-06
FG1_Contig33234	223	28	21.9157
FG1_Contig21358	247	31	21.9062	ref|XP_002575058.1| hypothetical protein [Schistosoma mansoni] emb|CAZ31291.1| hypothetical protein [Schistosoma mansoni]	31	77.4194	7e-07
FG1_Contig31058	598	73	21.3071	ref|XP_002574167.1| PRX_like2 domain-containing protein [Schistosoma mansoni] emb|CAZ30400.1| PRX_like2 domain-containing protein [Schistosoma mansoni]	191	63.3508	5e-69
FG1_Contig26474	503	61	21.1672	ref|XP_002579989.1| cell cycle control protein cwf22 [Schistosoma mansoni] emb|CAZ36228.1| cell cycle control protein cwf22, putative [Schistosoma mansoni]	118	78.8136	2e-46
FG1_Contig30525	251	30	20.8617	ref|XP_002577001.1| DEAD box ATP-dependent RNA helicase [Schistosoma mansoni] emb|CAZ33238.1| DEAD box ATP-dependent RNA helicase, putative [Schistosoma mansoni]	81	66.6667	8e-26
FG1_Contig14461	446	53	20.7417	ref|XP_002573717.1| sterol O-acyltransferase 1 [Schistosoma mansoni] emb|CAZ29949.1| sterol O-acyltransferase 1 [Schistosoma mansoni]	46	69.5652	3e-14
FG1_Contig33381	441	52	20.581	gb|AAX27151.2| SJCHGC02708 protein [Schistosoma japonicum]	74	89.1892	2e-31
FG1_Contig30187	742	87	20.4653	emb|CAX83703.1| Gag-Pol polyprotein [Schistosoma japonicum]	75	53.3333	4e-27
FG1_Contig9501	274	32	20.3846	ref|XP_002570441.1| hypothetical protein [Schistosoma mansoni] emb|CAY17950.1| conserved hypothetical protein [Schistosoma mansoni]	81	34.5679	3e-08
FG1_Contig7996	243	28	20.1119	ref|XP_002581944.1| carbamoyl-phosphate synthetase [Schistosoma mansoni] emb|CAZ38184.1| carbamoyl-phosphate synthetase (glutamine-hydrolysing); dihydro-orotase (C26 family) [Schistosoma mansoni]	81	87.6543	4e-35
FG1_Contig16148	558	64	20.0193	ref|XP_002572957.1| hypothetical protein [Schistosoma mansoni] emb|CAZ29189.1| hypothetical protein [Schistosoma mansoni]	131	34.3511	3e-11
FG1_Contig17059	682	78	19.9624	ref|XP_002571726.1| ATP-dependent RNA Helicase [Schistosoma mansoni] emb|CAZ27956.1| ATP-dependent RNA Helicase, putative [Schistosoma mansoni]	185	67.027	3e-67
FG1_Contig12460	357	40	19.5566	gb|EFB14328.1| hypothetical protein PANDA_016432 [Ailuropoda melanoleuca]	118	57.6271	6e-37
FG1_Contig15587	528	58	19.1733	ref|XP_002576170.1| cohesin subunit rad21 [Schistosoma mansoni] emb|CAZ32405.1| cohesin subunit rad21, putative [Schistosoma mansoni]	167	100	3e-90
FG1_Contig12945	374	41	19.1344	ref|XP_002575998.1| multidrug resistance protein [Schistosoma mansoni] emb|CAZ32233.1| multidrug resistance associated protein, putative [Schistosoma mansoni]	124	71.7742	4e-44
FG1_Contig12906	376	41	19.0326
FG1_Contig7802	239	26	18.9879
FG1_Contig14935	469	51	18.9801	ref|XP_002575089.1| TBC1 domain family [Schistosoma mansoni] emb|CAZ31322.1| TBC1 domain family [Schistosoma mansoni]	149	58.3893	4e-44
FG1_Contig34243	278	30	18.8356
FG1_Contig8430	251	27	18.7755	ref|XP_001638908.1| predicted protein [Nematostella vectensis] gb|EDO46845.1| predicted protein [Nematostella vectensis]	74	41.8919	9e-09
FG1_Contig3871	451	48	18.5766	emb|CAX75208.1| Conserved hypothetical protein [Schistosoma japonicum] emb|CAX75209.1| Conserved hypothetical protein [Schistosoma japonicum] emb|CAX75210.1| Conserved hypothetical protein [Schistosoma japonicum]	127	51.1811	2e-36
FG1_Contig14923	513	54	18.3729	ref|XP_002578324.1| zinc finger protein [Schistosoma mansoni] emb|CAZ34562.1| zinc finger protein, putative [Schistosoma mansoni]	117	51.2821	6e-25
FG1_Contig35106	235	24	17.8257	ref|XP_002572334.1| sugar transporter [Schistosoma mansoni] emb|CAZ28565.1| sugar transporter, putative [Schistosoma mansoni]	77	75.3247	9e-26
FG1_Contig15262	491	49	17.4187	ref|NP_001037059.1| Tbp protein [Bombyx mori] sp|O45211.1|TBP_BOMMO RecName: Full=TATA-box-binding protein; AltName: Full=TATA-box factor; AltName: Full=TATA-binding factor; AltName: Full=TATA sequence-binding protein; AltName: Full=Transcription initiation factor TFIID TBP subunit emb|CAA11000.1| TBP [Bombyx mori]	48	91.6667	9e-17
FG1_Contig9828	281	28	17.3922	ref|XP_002581114.1| nuclear pore complex protein nup93 (nucleoporin nup93) (dead eye protein) [Schistosoma mansoni] emb|CAZ37353.1| nuclear pore complex protein nup93 (nucleoporin nup93) (dead eye protein), putative [Schistosoma mansoni]	75	49.3333	2e-11
FG1_Contig11712	332	33	17.3491	ref|XP_002573157.1| mannosidase endo-alpha [Schistosoma mansoni] emb|CAZ29389.1| mannosidase, endo-alpha, putative [Schistosoma mansoni]	113	54.8673	4e-29
FG1_Contig15068	485	48	17.2744	gb|AAX27495.2| SJCHGC06250 protein [Schistosoma japonicum]	142	33.8028	1e-12
FG1_Contig23387	347	33	16.5992
FG1_Contig10466	297	28	16.4552	ref|XP_002575132.1| nuclear pore membrane glycoprotein gp210-related [Schistosoma mansoni] emb|CAZ31365.1| nuclear pore membrane glycoprotein gp210-related [Schistosoma mansoni]	99	69.697	9e-31
FG1_Contig8602	255	24	16.4276
FG1_Contig4837	203	19	16.3365	ref|XP_002581229.1| cytoplasmic dynein intermediate chain 2 (dhic-2) [Schistosoma mansoni] emb|CAZ37468.1| cytoplasmic dynein intermediate chain 2, (dhic-2), putative [Schistosoma mansoni]	67	82.0896	7e-28
FG1_Contig12698	365	34	16.2588	gb|AAI70387.1| Alg3 protein [Xenopus laevis]	59	50.8475	4e-09
FG1_Contig24289	524	48	15.9887	ref|XP_002580462.1| zinc finger protein [Schistosoma mansoni] emb|CAZ36701.1| zinc finger protein, putative [Schistosoma mansoni]	148	89.8649	3e-74
FG1_Contig17953	829	75	15.791	ref|XP_002577576.1| hypothetical protein [Schistosoma mansoni] emb|CAZ33814.1| expressed protein [Schistosoma mansoni]	269	35.316	4e-29
FG1_Contig27111	460	41	15.5571	ref|XP_002574417.1| hypothetical protein [Schistosoma mansoni] emb|CAZ30650.1| expressed protein [Schistosoma mansoni]	148	49.3243	4e-33
FG1_Contig11603	328	29	15.4322	ref|NP_001128422.1| calcium/calmodulin-dependent protein kinase II [Apis mellifera]	105	51.4286	4e-24
FG1_Contig31095	366	32	15.2606	ref|XP_002577100.1| mitochondrial carrier protein [Schistosoma mansoni] emb|CAZ33337.1| mitochondrial carrier protein-related [Schistosoma mansoni]	132	40.1515	7e-15
FG1_Contig9658	277	24	15.1229	ref|XP_001924499.1| PREDICTED: similar to ABC transporter [Sus scrofa]	92	58.6957	3e-25
FG1_Contig9748	279	24	15.0144	ref|XP_002581105.1| multiple inositol polyphosphate phosphatase-related [Schistosoma mansoni] emb|CAZ37344.1| multiple inositol polyphosphate phosphatase-related [Schistosoma mansoni]	78	58.9744	4e-19
FG1_Contig30748	458	39	14.8628	ref|XP_002574105.1| hypothetical protein [Schistosoma mansoni] emb|CAZ30338.1| expressed protein [Schistosoma mansoni]	126	76.1905	2e-53
FG1_Contig16408	581	49	14.7205	gb|AAW27523.1| SJCHGC09592 protein [Schistosoma japonicum]	124	49.1935	2e-32
FG1_Contig31299	358	30	14.6265	gb|AAW26076.1| SJCHGC09131 protein [Schistosoma japonicum]	65	47.6923	4e-10
FG1_Contig12613	362	30	14.4649	ref|XP_002576513.1| f-box only protein [Schistosoma mansoni] emb|CAZ32750.1| f-box only protein, putative [Schistosoma mansoni]	120	65.8333	1e-39
FG1_529126	513	42	14.2901	ref|XP_002579958.1| multidrug resistance protein [Schistosoma mansoni] emb|CAZ36197.1| multidrug resistance protein 1, 2, 3 (p glycoprotein 1, 2, 3), putative [Schistosoma mansoni]	144	59.7222	3e-44
FG1_Contig8721	257	21	14.2623	ref|XP_002576562.1| monocarboxylate transporter [Schistosoma mansoni] emb|CAZ32799.1| monocarboxylate transporter, putative [Schistosoma mansoni]	85	62.3529	3e-23
FG1_Contig13465	408	33	14.1174	ref|XP_002632482.1| Hypothetical protein CBG13717 [Caenorhabditis briggsae] ref|XP_002648666.1| Hypothetical protein CBG25025 [Caenorhabditis briggsae] emb|CAP32468.1| Hypothetical protein CBG13717 [Caenorhabditis briggsae] emb|CAP21495.1| Hypothetical protein CBG25025 [Caenorhabditis briggsae]	115	69.5652	7e-41
FG1_Contig26037	336	27	14.0258	ref|XP_002572994.1| hypothetical protein [Schistosoma mansoni] emb|CAZ29226.1| expressed protein [Schistosoma mansoni]	100	73	8e-37
FG1_Contig15403	499	40	13.9914	ref|XP_002572726.1| metabotropic glutamate receptor [Schistosoma mansoni] emb|CAZ28958.1| metabotropic glutamate receptor, putative [Schistosoma mansoni]	150	38	1e-18
FG1_Contig24547	226	18	13.9017	gb|AAW24681.1| SJCHGC03441 protein [Schistosoma japonicum]	47	57.4468	9e-07
FG1_Contig12956	398	31	13.5951	emb|CAX73998.1| Nuclear receptor coactivator 5 [Schistosoma japonicum]	122	63.1148	8e-37
FG1_Contig32407	206	16	13.5567	ref|XP_002572938.1| hypothetical protein [Schistosoma mansoni] emb|CAZ29170.1| expressed protein [Schistosoma mansoni]	50	48	5e-07
FG1_Contig33820	310	24	13.513	gb|AAM51643.1| reverse transcriptase-like protein 52 [Biomphalaria glabrata]	53	60.3774	6e-10
FG1_Contig10593	300	23	13.3816	ref|XP_002577398.1| agrin [Schistosoma mansoni] emb|CAZ33636.1| agrin, putative [Schistosoma mansoni]	94	38.2979	2e-07
FG1_Contig9049	263	20	13.2732
FG1_504552	278	21	13.1849	ref|XP_002575905.1| atlastin [Schistosoma mansoni] emb|CAZ32140.1| atlastin, putative [Schistosoma mansoni]	78	70.5128	7e-23
FG1_Contig1599	242	18	12.9825	ref|XP_001951951.1| PREDICTED: similar to COS41.3 [Acyrthosiphon pisum]	67	62.6866	6e-17
FG1_Contig14966	471	35	12.9703	ref|XP_002576649.1| hypothetical protein [Schistosoma mansoni] emb|CAZ32886.1| expressed protein [Schistosoma mansoni]	156	40.3846	2e-23
FG1_Contig36317	258	19	12.8539	ref|XP_002576539.1| receptor protein tyrosine phosphatase n (ia2) [Schistosoma mansoni] emb|CAZ32776.1| receptor protein tyrosine phosphatase n, (ia2), putative [Schistosoma mansoni]	63	39.6825	2e-07
FG1_518346	371	27	12.7026	gb|AAX25974.2| SJCHGC06038 protein [Schistosoma japonicum]	56	75	1e-18
FG1_Contig28963	322	23	12.4674	ref|XP_002573587.1| run and tbc1 domain containing [Schistosoma mansoni] emb|CAZ29819.1| run and tbc1 domain containing, putative [Schistosoma mansoni]	107	63.5514	3e-31
FG1_Contig34193	322	23	12.4674	ref|XP_002581254.1| hypothetical protein [Schistosoma mansoni] emb|CAZ37493.1| expressed protein [Schistosoma mansoni]	87	34.4828	6e-08
FG1_Contig37797	228	16	12.2486	ref|XP_002576013.1| protein phosphatase 2C [Schistosoma mansoni] emb|CAZ32248.1| protein phosphatase 2C, putative [Schistosoma mansoni]	38	63.1579	2e-06
FG1_Contig12684	364	25	11.9878	ref|XP_002572744.1| sarm1 [Schistosoma mansoni] emb|CAZ28976.1| sarm1, putative [Schistosoma mansoni]	93	70.9677	9e-36
FG1_Contig34025	221	15	11.8468	gb|AAX07243.1| reverse transcriptase [Brotheas granulatus]	46	50	1e-06
FG1_Contig6721	221	15	11.8468	ref|XP_002572538.1| phosphatidylserine synthase 1 [Schistosoma mansoni] emb|CAZ28770.1| phosphatidylserine synthase 1 [Schistosoma mansoni]	73	83.5616	1e-27
FG1_Contig6735	221	15	11.8468	ref|XP_002576362.1| G/t mismatch-specific thymine DNA glycosylase [Schistosoma mansoni] emb|CAZ32599.1| G/t mismatch-specific thymine DNA glycosylase, putative [Schistosoma mansoni]	73	91.7808	1e-33
FG1_Contig12007	342	23	11.7383
FG1_Contig29027	328	22	11.7071	gb|EFB16142.1| hypothetical protein PANDA_017701 [Ailuropoda melanoleuca]	71	91.5493	2e-31
FG1_Contig28593	385	25	11.334	ref|XP_002112222.1| hypothetical protein TRIADDRAFT_15248 [Trichoplax adhaerens] gb|EDV26189.1| hypothetical protein TRIADDRAFT_15248 [Trichoplax adhaerens]	64	68.75	5e-20
FG1_Contig12704	372	24	11.2608	ref|XP_002575227.1| mannosyl-oligosaccharidealpha-12-mannosidase-r el ated [Schistosoma mansoni] emb|CAZ31460.1| mannosyl-oligosaccharidealpha-1,2-mannosidase-r el ated [Schistosoma mansoni]	95	71.5789	1e-34
FG1_Contig8257	248	16	11.2608	ref|XP_002575156.1| fkbp-rapamycin associated protein [Schistosoma mansoni] emb|CAZ31389.1| fkbp-rapamycin associated protein, putative [Schistosoma mansoni]	46	54.3478	7e-07
FG1_Contig7428	233	15	11.2367	gb|AAM93546.1| polyprotein [Schistosoma japonicum]	60	51.6667	2e-08
FG1_Contig10544	299	19	11.0914	ref|XP_002571015.1| hypothetical protein [Schistosoma mansoni] emb|CAZ38700.1| hypothetical protein [Schistosoma mansoni]	50	60	1e-09
FG1_Contig33395	356	22	10.7864	ref|XP_002575039.1| camp-specific 35-cyclic phosphodiesterase [Schistosoma mansoni] emb|CAZ31272.1| camp-specific 3,5-cyclic phosphodiesterase, putative [Schistosoma mansoni]	64	75	2e-22
FG1_Contig35145	326	20	10.7082	emb|CAX75128.1| purine-nucleoside phosphorylase [Schistosoma japonicum]	108	63.8889	9e-33
FG1_Contig8952	261	16	10.7	ref|XP_002575103.1| hypothetical protein [Schistosoma mansoni] emb|CAZ31336.1| expressed protein [Schistosoma mansoni]	97	37.1134	8e-06
FG1_Contig28047	295	18	10.6501	ref|XP_002572380.1| CREB-binding protein 2 [Schistosoma mansoni] emb|CAZ28611.1| CREB-binding protein 2, putative [Schistosoma mansoni]	81	49.3827	6e-09
FG1_Contig32927	216	13	10.5049	ref|XP_002576172.1| exonuclease rrp45 [Schistosoma mansoni] emb|CAZ32407.1| exosome complex exonuclease rrp45 (polymyositis/scleroderma autoantigen 1) (ribosomal rna processing protein 45), putative [Schistosoma mansoni]	72	72.2222	2e-23
FG1_Contig7964	285	17	10.4113	emb|CAX36787.1| hypothetical protein [Papilio dardanus]	77	44.1558	1e-08
FG1_Contig36384	227	13	9.99585	ref|XP_002576925.1| voltage-gated potassium channel [Schistosoma mansoni] emb|CAZ33162.1| voltage-gated potassium channel, putative [Schistosoma mansoni]	75	89.3333	3e-33
FG1_Contig8421	251	14	9.73546	emb|CAX83714.1| reverse transcriptase [Schistosoma japonicum]	63	41.2698	1e-06
FG1_Contig35001	206	11	9.32025	ref|XP_002577058.1| serine/threonine protein kinase [Schistosoma mansoni] emb|CAZ33295.1| serine/threonine kinase [Schistosoma mansoni]	64	46.875	9e-09
FG1_Contig37863	211	11	9.0994	emb|CAX83714.1| reverse transcriptase [Schistosoma japonicum]	49	44.898	1e-06
FG1_Contig3762	218	11	8.80721	gb|AAX30582.2| SJCHGC05284 protein [Schistosoma japonicum]	55	49.0909	5e-07
FG1_505134	280	14	8.72715	emb|CAX73136.1| Selenoprotein I [Schistosoma japonicum]	93	67.7419	1e-31
FG1_Contig7827	240	12	8.72715	ref|XP_002574277.1| brix domain containing protein [Schistosoma mansoni] emb|CAZ30510.1| brix domain containing protein, putative [Schistosoma mansoni]	62	79.0323	2e-21
FG1_Contig12427	385	17	7.70709	ref|XP_002569920.1| hypothetical protein [Schistosoma mansoni] emb|CAY17428.1| expressed protein [Schistosoma mansoni]	127	42.5197	3e-19
FG1_Contig35385	222	9	7.07607
FG1_Contig7711	237	9	6.62821	ref|XP_002577154.1| hypothetical protein [Schistosoma mansoni] emb|CAZ33391.1| expressed protein [Schistosoma mansoni]	58	70.6897	1e-15
a Homology to classically secreted/excreted molecules based on the presence of a putative signal peptide domain, the absence of transmembrane domains and homology (BLASTx, E-value <1E-05) to eukaryote proteins previously identifed within secretory/excretory databses.
b Sequences ranked based on their relative level of transcription inferred from the number of mapped raw sequence reads per kilobase per million reads (RPKM).
