# Supplementary material for: A Portrait of the Transcriptome of the Neglected Trematode, Fasciola gigantica—Biological and Biotechnological Implications
Source: PLoS Negl Trop Dis. 2011 Feb 1;5(2):e1004. doi: 10.1371/journal.pntd.0001004 (PMC3051338; doi:10.1371/journal.pntd.0001004)
Supplement: Table S3 — Predicted function of adult Fasciola gigantica transcripts based on gene ontology (GO). (XLSX) [file pntd.0001004.s006.xlsx]

## Sheet: Supplementary_Table_S3
Supplementary Table S3. Predicted function of adult Fasciola gigantica transcripts based on gene ontology (GO)a
Parental GO term	Sequencesb	Top gene ontology (GO) termsc
Biological process (GO:0008150)
Anatomical structure formation (GO:0010926)	110 (2.1)	Protein polymerization (GO:0051258); Nucleosome assembly (GO:0006334)
Biological adhesion (GO:0022610)	35 (0.7)	Cell adhesion (GO:0007155); Homophilic cell adhesion (GO:0007156)
Biological regulation (GO:0065007)	626 (12.1)	Signal transduction (GO:0007165); Regulation of transcription, DNA-dependent (GO:0006355)
Cellular component biogenesis (GO:0044085)	136 (2.6)	Protein polymerization (GO:0051258); Nucleosome assembly (GO:0006334)
Cellular component organization (GO:0016043)	201 (3.9)	Protein polymerization (GO:0051258); Nucleosome assembly (GO:0006334)
Cellular process (GO:0009987)	3,322 (64.1)	Protein amino acid phosphorylation (GO:0006468); Transmembrane transport (GO:0055085)
Death (GO:0016265)	11 (0.2)	Regulation of apoptosis (GO:0042981); Apoptosis (GO:0006915)
Developmental process (GO:0032502)	18 (0.3)	Multicellular organismal development (GO:0007275); Regulation of apoptosis (GO:0042981)
Growth (GO:0040007)	1 (0.0)	Regulation of cell growth (GO:0001558)
Immune system process (GO:0002376)	2 (0.0)	Innate immune response (GO:0045087)
Localization (GO:0051179)	863 (16.7)	Transmembrane transport (GO:0055085); Transport (GO:0006810)
Locomotion (GO:0040011)	1 (0.0)	Sperm motility (GO:0030317)
Metabolic process (GO:0008152)	2,686 (51.8)	Protein amino acid phosphorylation (GO:0006468); Translation (GO:0006412)
Multicellular organismal process (GO:0032501)	15 (0.3)	Multicellular organismal development (GO:0007275); Sensory perception (GO:0007600)
Regulation of biological process (GO:0050789)	591 (11.4)	Signal transduction (GO:0007165); Regulation of transcription, DNA-dependent (GO:0006355)
Response to stimulus (GO:0050896)	89 (1.7)	DNA repair (GO:0006281); Mismatch repair (GO:0006298)
Molecular function (GO:0003674)
Antioxidant activity (GO:0016209)	7 (0.1)	Peroxidase activity (GO:0004601); Glutathione peroxidase activity (GO:0004602)
Binding (GO:0005488)	3,632 (70.1)	ATP binding (GO:0005524); Protein binding (GO:0005515)
Catalytic activity (GO:0003824)	2,736 (52.8)	Protein kinase activity (GO:0004672); Protein serine/threonine kinase activity (GO:0004674)
Enzyme regulator activity (GO:0030234)	154 (3.0)	Rab GTPase activator activity (GO:0005097); Serine-type endopeptidase inhibitor activity (GO:0004867)
Molecular transducer activity (GO:0060089)	69 (1.3)	Signal transducer activity (GO:0004871); Steroid hormone receptor activity (GO:0003707)
Proteasome regulator activity (GO:0010860)	3 (0.1)	Proteasome activator activity (GO:0008538)
Structural molecule activity (GO:0005198)	131 (2.5)	Structural constituent of ribosome (GO:0003735); Extracellular matrix structural constituent (GO:0005201)
Transcription regulator activity (GO:0030528)	108 (2.1)	Transcription factor activity (GO:0003700); RNA polymerase II transcription factor activity (GO:0003702)
Translation regulator activity (GO:0045182)	29 (0.6)	Translation initiation factor activity (GO:0003743); Translation elongation factor activity (GO:0003746)
Transporter activity (GO:0005215	342 (6.6)	ATPase activity, coupled to transmembrane movement of ions, phosphorylative mechanism (GO:0015662); ATPase activity, coupled to transmembrane movement of substances (GO:0042626)
Cellular component (GO:0005575)
Cell (GO:0005623)	2,240 (43.2)	Intracellular (GO:0005622); Membrane (GO:0016020)
Envelope (GO:0031975)	61 (1.2)	Nuclear pore (GO:0005643); Mitochondrial inner membrane (GO:0005743)
Extracellular region (GO:0005576)	18 (0.3)	Collagen (GO:0005581); Proteinaceous extracellular matrix (GO:0005578)
Macromolecular complex (GO:0032991)	594 (11.5)	Ribosome (GO:0005840); Protein complex (GO:0043234)
Membrane-enclosed lumen (GO:0031974)	37 (0.7)	SRB-mediator complex (GO:0016592); Transcription factor complex (GO:0005667)
Organelle (GO:0043226)	839 (16.2)	Nucleus (GO:0005634); Ribosome (GO:0005840)
Synapse (GO:0045202)	2 (0.0)	Synaptic vesicle (GO:0008021)
a The parental (i.e. level 2) and specific gene ontology categories were assigned according to predicted amino acid sequence homology to conserved InterPro domains from functionally annotated genes.
b Values in parentheses are the percentage of the total number of sequences predicted to be homologous to sequences with gene ontology terms.
c The most frequently reported GO terms within each category are summarized for each parental GO category.
