# Supplementary material for: A Portrait of the Transcriptome of the Neglected Trematode, Fasciola gigantica—Biological and Biotechnological Implications
Source: PLoS Negl Trop Dis. 2011 Feb 1;5(2):e1004. doi: 10.1371/journal.pntd.0001004 (PMC3051338; doi:10.1371/journal.pntd.0001004)
Supplement: Table S4 — Putative adult Fasciola gigantica proteins with homology to proteins submitted to the NCBI non-redundant database. (XLSX) [file pntd.0001004.s007.xlsx]

## Sheet: Supplementary_Table_S4
Supplementary Table S4. Putative adult Fasciola gigantica proteins with homology to proteins submitted to the NCBI non-redundant databasea
Contig	Length (bp)	Mapped reads	RPKMb	Best hit to NCBI non-redundant protein database	Score	%ID	E-value
FG1_Contig35018	303	11574	6667.19
FG1_Contig19528	297	7593	4462.31	gb|ABS52704.1| heat shock protein 70 [Fasciola hepatica]	98	100	1e-48
FG1_17713	225	5422	4206.1	gb|AAB06722.1| fatty acid binding protein [Fasciola gigantica]	50	100	2e-20
FG1_Contig19489	228	5308	4063.48
FG1_Contig19686	203	3868	3325.77
FG1_Contig28975	268	4216	2745.8
FG1_14867	350	5099	2542.84	gb|ABQ02437.1| legumain-1 [Fasciola gigantica]	116	90.5172	8e-53
FG1_Contig19426	351	5086	2529.13	gb|AAZ30637.1| fructose-bisphosphate aldolase [Amphiporus angulatus]	117	76.0684	1e-45
FG1_Contig19615	241	3473	2515.3
FG1_Contig20081	278	3989	2504.5
FG1_Contig19493	332	4659	2449.38	gb|ABS52704.1| heat shock protein 70 [Fasciola hepatica]	110	100	7e-55
FG1_Contig20366	446	6235	2440.08	ref|XP_002576167.1| four and A half lim domains [Schistosoma mansoni] emb|CAZ32402.1| four and A half lim domains, putative [Schistosoma mansoni]	126	95.2381	2e-73
FG1_Contig19746	211	2886	2387.35	gb|EFB24125.1| hypothetical protein PANDA_011376 [Ailuropoda melanoleuca]	70	90	2e-31
FG1_8131	316	3822	2111.09	gb|ABM92446.1| heat shock protein 90 [Fenneropenaeus chinensis]	105	87.619	4e-47
FG1_Contig10453	579	6942	2092.71	emb|CAX70123.1| heat shock protein 90kDa alpha [Schistosoma japonicum]	188	69.1489	5e-65
FG1_Contig20158	237	2666	1963.42	ref|XP_001951393.1| PREDICTED: similar to RNA-binding protein 9 CG3151-PB [Acyrthosiphon pisum]	75	77.3333	9e-26
FG1_Contig19507	439	4884	1941.84	ref|XP_002580330.1| glutamate dehydrogenase [Schistosoma mansoni] emb|CAZ36569.1| glutamate dehydrogenase, putative [Schistosoma mansoni]	145	72.4138	1e-54
FG1_Contig109	216	2371	1915.93
FG1_Contig24910	208	2165	1816.76	ref|XP_001416689.1| Cytosolic 80S ribosomal protein L39; Cytosolic 60S large ribosomal protein L39 [Ostreococcus lucimarinus CCE9901] gb|ABO94982.1| Cytosolic 80S ribosomal protein L39; Cytosolic 60S large ribosomal protein L39 [Ostreococcus lucimarinus CCE9901]	39	84.6154	1e-12
FG1_14063	256	2650	1806.79
FG1_Contig19853	870	8947	1794.98	ref|XP_002582147.1| calpain 4 6 7 invertebrate [Schistosoma mansoni] emb|CAZ39247.1| calpain 4, 6, 7, invertebrate, putative [Schistosoma mansoni]	282	58.5106	2e-90
FG1_Contig19969	250	2565	1790.81
FG1_Contig22759	531	5439	1787.83	ref|XP_002581588.1| hypothetical protein [Schistosoma mansoni] emb|CAZ37829.1| hypothetical protein [Schistosoma mansoni]	57	59.6491	3e-08
FG1_Contig21909	489	4924	1757.57	emb|CAD44625.1| cathepsin B1 isotype 2 [Schistosoma mansoni]	145	55.1724	2e-43
FG1_Contig21283	201	1971	1711.56
FG1_10685	202	1904	1645.2	ref|XP_002580034.1| alpha tubulin [Schistosoma mansoni] emb|CAZ36273.1| alpha tubulin, putative [Schistosoma mansoni]	67	83.5821	2e-22
FG1_Contig19520	498	4525	1585.96	gb|AAG23287.1| glyceraldehyde phosphate dehydrogenase [Fasciola hepatica]	166	84.3373	2e-69
FG1_Contig23801	244	2200	1573.75	dbj|BAD74118.1| elongation factor-1 alpha (EF-1alpha) [Pelodiscus sinensis]	81	91.358	1e-36
FG1_Contig20467	288	2509	1520.58	gb|AAW27320.1| SJCHGC06322 protein [Schistosoma japonicum]	95	78.9474	2e-38
FG1_12224	387	3340	1506.39	ref|XP_002576167.1| four and A half lim domains [Schistosoma mansoni] emb|CAZ32402.1| four and A half lim domains, putative [Schistosoma mansoni]	127	96.063	2e-73
FG1_11297	230	1951	1480.58
FG1_Contig770	558	4543	1421.05	ref|XP_002579139.1| acetyl-CoA carboxylase; methylcrotonyl-CoA carboxylase [Schistosoma mansoni] emb|CAZ35378.1| acetyl-CoA carboxylase; methylcrotonyl-CoA carboxylase [Schistosoma mansoni]	151	70.1987	8e-57
FG1_Contig9361	390	3170	1418.72	gb|AAW25132.1| SJCHGC02082 protein [Schistosoma japonicum] emb|CAX72986.1| hypothetical protein [Schistosoma japonicum]	118	26.2712	1e-05
FG1_Contig20014	317	2557	1407.91	gb|AAO73003.1| cathepsin B [Fasciola gigantica]	103	67.9612	1e-38
FG1_Contig20286	479	3843	1400.35
FG1_Contig21275	248	1985	1397.05	gb|AAS94011.1| elongation factor-1 [Clonorchis sinensis]	49	89.7959	6e-18
FG1_Contig20316	261	2084	1393.67	gb|ABQ02438.1| legumain-2 [Fasciola gigantica]	77	100	5e-39
FG1_Contig20363	222	1759	1382.98	emb|CAD27800.1| Y1 protein [Dugesia etrusca]	48	83.3333	6e-16
FG1_Contig2809	416	3277	1374.95	gb|AAW27335.1| unknown [Schistosoma japonicum] emb|CAL91032.1| calmodulin-like protein 1 (CaM1) [Fasciola hepatica] emb|CAX77244.1| calmodulin 3b (phosphorylase kinase, delta) [Schistosoma japonicum] emb|CAX77246.1| calmodulin 3b (phosphorylase kinase, delta) [Schistosoma japonicum] emb|CAX77247.1| calmodulin 3b (phosphorylase kinase, delta) [Schistosoma japonicum] emb|CAX77248.1| calmodulin 3b (…	59	100	4e-26
FG1_Contig23298	207	1621	1366.83
FG1_Contig23616	294	2284	1355.97	gb|AAQ24499.1| glyceraldehyde-3-phosphate dehydrogenase [Dasyatis sabina]	97	86.5979	8e-43
FG1_Contig19838	416	3216	1349.35
FG1_17722	327	2474	1320.55	gb|ACA09612.1| prolyl carboxypeptidase [Tenebrio molitor]	64	60.9375	2e-15
FG1_Contig19445	245	1851	1318.69	ref|XP_002580627.1| fructose-16-bisphosphatase-related [Schistosoma mansoni] emb|CAZ36866.1| fructose-1,6-bisphosphatase-related [Schistosoma mansoni]	82	74.3902	1e-25
FG1_Contig19741	237	1785	1314.6	gb|ACM91724.1| 90 kDa heat shock protein [Dugesia japonica]	78	76.9231	5e-26
FG1_Contig19736	665	4999	1312.09	gb|AAP80597.1|AF465695_1 putative alpha-tubulin [Oikopleura dioica]	179	44.6927	1e-38
FG1_Contig7068	527	3879	1284.73	gb|ACB47095.1| SJCHGC01950 protein [Schistosoma japonicum] emb|CAX70194.1| Dynein light chain LC6, flagellar outer arm [Schistosoma japonicum] emb|CAX74680.1| Dynein light chain LC6, flagellar outer arm [Schistosoma japonicum] emb|CAX74681.1| Dynein light chain LC6, flagellar outer arm [Schistosoma japonicum]	91	91.2088	3e-43
FG1_Contig19475	527	3867	1280.75	gb|AAZ20312.1| tegumental calcium-binding EF-hand protein [Fasciola gigantica]	143	99.3007	8e-76
FG1_Contig21782	551	3960	1254.43	emb|CAP72048.1| tubulin alpha-5 [Fasciola hepatica]	183	100	1e-105
FG1_50853	239	1707	1246.63
FG1_Contig8545	346	2453	1237.44	gb|ACE06864.1| unknown [Schistosoma japonicum] emb|CAX74107.1| Golgi-associated plant pathogenesis-related protein 1 [Schistosoma japonicum] emb|CAX74108.1| Golgi-associated plant pathogenesis-related protein 1 [Schistosoma japonicum]	50	50	1e-09
FG1_15443	247	1751	1237.35
FG1_Contig20624	414	2927	1234.03
FG1_Contig19435	332	2323	1221.27
FG1_Contig20399	232	1617	1216.53	gb|ACV91889.1| peroxiredoxin [Fasciola gigantica]	77	100	3e-38
FG1_Contig5213	479	3331	1213.78	ref|XP_002573853.1| polyadenylate binding protein [Schistosoma mansoni] emb|CAZ30086.1| polyadenylate binding protein, putative [Schistosoma mansoni]	149	65.7718	2e-49
FG1_Contig28665	352	2388	1184.12	ref|XP_002572605.1| xylosyltransferase [Schistosoma mansoni] emb|CAZ28837.1| xylosyltransferase, putative [Schistosoma mansoni]	66	57.5758	4e-14
FG1_Contig20575	883	5986	1183.25
FG1_Contig20006	238	1604	1176.33
FG1_11887	221	1477	1166.52
FG1_Contig21734	201	1341	1164.49	gb|ABW71268.1| fructose-bisphosphate aldolase [Phoronis muelleri]	66	90.9091	5e-28
FG1_Contig1604	433	2886	1163.35
FG1_Contig558	459	3052	1160.58	ref|XP_002576167.1| four and A half lim domains [Schistosoma mansoni] emb|CAZ32402.1| four and A half lim domains, putative [Schistosoma mansoni]	151	50.3311	2e-36
FG1_Contig21146	268	1779	1158.63	ref|NP_001088028.1| hypothetical protein LOC494720 [Xenopus laevis] gb|AAH82690.1| LOC494720 protein [Xenopus laevis]	89	89.8876	1e-41
FG1_Contig20386	229	1514	1153.97	ref|XP_001951433.1| PREDICTED: similar to phosphatidylcholine-sterol acyltransferase (lecithin-cholesterol acyltransferase) [Acyrthosiphon pisum]	72	55.5556	2e-15
FG1_Contig1274	619	4082	1151.02	emb|CAX73718.1| Lysosomal protective protein precursor [Schistosoma japonicum]	192	55.2083	5e-57
FG1_Contig20509	203	1333	1146.14
FG1_Contig496	209	1372	1145.8
FG1_Contig19877	457	2988	1141.21	emb|CAX79766.1| Phosphatase 2A inhibitor I2PP2A [Schistosoma japonicum]	55	89.0909	4e-23
FG1_9097	363	2364	1136.69
FG1_25143	254	1654	1136.59
FG1_Contig3432	488	3145	1124.87	gb|AAW69422.1| 14-3-3 protein [Fasciola gigantica]	162	99.3827	4e-87
FG1_Contig22032	328	2094	1114.31	gb|AAN04091.1|AF527456_1 calcium binding protein [Clonorchis sinensis]	55	63.6364	2e-12
FG1_18892	267	1704	1113.94
FG1_Contig19625	846	5373	1108.53	gb|EFA11118.1| hypothetical protein TcasGA2_TC004718 [Tribolium castaneum]	56	83.9286	5e-21
FG1_Contig1139	206	1305	1105.72
FG1_Contig20554	375	2364	1100.32
FG1_Contig12898	372	2339	1097.46
FG1_Contig19693	529	3285	1083.88
FG1_486562	212	1305	1074.43
FG1_Contig599	288	1771	1073.32	emb|CAX73644.1| 33 kDa inner dynein arm light chain, axonemal (p33) [Schistosoma japonicum]	47	97.8723	2e-18
FG1_Contig20243	444	2687	1056.3	gb|AAW25718.1| SJCHGC07032 protein [Schistosoma japonicum]	105	75.2381	1e-40
FG1_Contig20722	220	1324	1050.43
FG1_Contig19806	452	2719	1049.96	ref|XP_002582151.1| innexin [Schistosoma mansoni] emb|CAZ39251.1| innexin, putative [Schistosoma mansoni]	70	57.1429	3e-14
FG1_Contig1499	348	2075	1040.74	ref|XP_002573486.1| alpha-glucosidase [Schistosoma mansoni] emb|CAZ29718.1| alpha-glucosidase, putative [Schistosoma mansoni]	114	61.4035	2e-39
FG1_Contig19465	236	1398	1033.95	emb|CAX74788.1| glutamate dehydrogenase 1 [Schistosoma japonicum]	38	81.5789	7e-10
FG1_Contig21631	452	2660	1027.18	gb|ABJ89817.1| lysosomal pro-X carboxypeptidase [Clonorchis sinensis]	146	58.2192	2e-43
FG1_Contig19512	226	1322	1021	gb|AAW69422.1| 14-3-3 protein [Fasciola gigantica]	63	98.4127	5e-27
FG1_Contig20373	509	2932	1005.42	gb|ACG50797.1| cathepsin B2 [Trichobilharzia szidati]	169	71.5976	9e-79
FG1_Contig19911	556	3171	995.46	gb|ABQ02438.1| legumain-2 [Fasciola gigantica]	132	100	7e-71
FG1_Contig19639	361	2041	986.82
FG1_Contig21762	349	1973	986.743
FG1_Contig22027	337	1904	986.142
FG1_Contig19890	316	1742	962.196	ref|XP_002573508.1| hypothetical protein [Schistosoma mansoni] emb|CAZ29740.1| hypothetical protein [Schistosoma mansoni]	61	42.623	2e-07
FG1_9033	201	1104	958.684
FG1_Contig20854	288	1578	956.35
FG1_Contig19791	1404	7685	955.386	ref|XP_002576909.1| hypothetical protein [Schistosoma mansoni] emb|CAZ33146.1| hypothetical protein [Schistosoma mansoni]	223	56.0538	5e-67
FG1_Contig398	409	2238	955.079
FG1_Contig20769	461	2515	952.225	gb|ACC43956.1| 82 kDa heat shock protein [Philodina roseola]	126	90.4762	1e-57
FG1_Contig20215	218	1185	948.777	sp|Q7M4G1.2|FABP2_FASHE RecName: Full=Fatty acid-binding protein type 2	46	95.6522	1e-16
FG1_Contig19523	247	1336	944.087
FG1_Contig22767	227	1224	941.148	emb|CAX73718.1| Lysosomal protective protein precursor [Schistosoma japonicum]	67	40.2985	6e-06
FG1_Contig19722	351	1889	939.349
FG1_Contig16147	1249	6684	934.063	emb|CAX74468.1| LAMA-like protein 2 precursor [Schistosoma japonicum]	417	47.482	1e-107
FG1_Contig21870	239	1278	933.33
FG1_Contig2458	264	1406	929.573	gb|AAP06467.1| similar to GenBank Accession Number AJ298278 poly(A) binding protein in Rattus norvegicus [Schistosoma japonicum]	70	72.8571	2e-21
FG1_Contig1408	336	1787	928.298	ref|XP_002576687.1| heterogeneous nuclear ribonucleoprotein [Schistosoma mansoni] emb|CAZ32924.1| heterogeneous nuclear ribonucleoprotein, putative [Schistosoma mansoni]	82	87.8049	7e-47
FG1_Contig23592	868	4579	920.774	gb|AAW25358.1| unknown [Schistosoma japonicum]	270	97.4074	1e-148
FG1_Contig21468	949	4971	914.281	ref|XP_002575647.1| hexokinase [Schistosoma mansoni] sp|Q26609.2|HXK_SCHMA RecName: Full=Hexokinase pdb|1BDG|A Chain A, Hexokinase From Schistosoma Mansoni Complexed With Glucose gb|AAA29894.2| hexokinase [Schistosoma mansoni] emb|CAZ31880.1| hexokinase [Schistosoma mansoni]	315	66.0317	1e-121
FG1_Contig23302	215	1119	908.435
FG1_Contig20917	260	1340	899.567
FG1_Contig21052	214	1102	898.815	gb|AAO73002.1| cathepsin B [Fasciola gigantica]	71	74.6479	5e-26
FG1_Contig4462	366	1878	895.606	ref|NP_001086877.1| translation elongation factor 2 [Xenopus laevis] gb|AAH77595.1| Eft-2-prov protein [Xenopus laevis]	121	100	5e-64
FG1_Contig19501	334	1699	887.87
FG1_Contig24647	214	1080	880.871	gb|ABI79450.1| glutathione transferase sigma class [Fasciola hepatica]	71	100	6e-35
FG1_Contig20292	442	2229	880.218
FG1_Contig20540	299	1507	879.72
FG1_15817	257	1287	874.073	gb|ABC74792.1| ferritin-like protein [Fasciola hepatica]	73	83.5616	8e-30
FG1_36526	232	1158	871.21
FG1_Contig20038	213	1063	871.076
FG1_Contig4223	309	1538	868.761	ref|XP_002581638.1| actin [Schistosoma mansoni] emb|CAZ37879.1| actin, putative [Schistosoma mansoni]	78	100	3e-38
FG1_Contig20831	769	3824	867.948	gb|ACR07788.1| 14-3-3 zeta [Heliothis virescens]	208	61.0577	2e-62
FG1_Contig19867	555	2754	866.11	gb|AAW25132.1| SJCHGC02082 protein [Schistosoma japonicum] emb|CAX72986.1| hypothetical protein [Schistosoma japonicum]	140	34.2857	3e-14
FG1_Contig20782	402	1992	864.899
FG1_Contig20070	352	1698	841.971
FG1_Contig20740	627	3016	839.588	ref|XP_002575726.1| bax inhibitor [Schistosoma mansoni] emb|CAZ31960.1| bax inhibitor, putative [Schistosoma mansoni]	192	69.7917	3e-73
FG1_21820	233	1118	837.506	emb|CAX73316.1| Golgi-associated plant pathogenesis-related protein 1 [Schistosoma japonicum]	61	52.459	3e-11
FG1_Contig19516	1326	6350	835.858	ref|XP_002575564.1| fructose 16-bisphosphate aldolase [Schistosoma mansoni] sp|P53442.1|ALF_SCHMA RecName: Full=Fructose-bisphosphate aldolase gb|AAA57567.1| fructose 1,6 bisphosphate aldolase [Schistosoma mansoni] gb|AAB84014.1| fructose bisphosphate aldolase [Schistosoma mansoni] emb|CAZ31797.1| term=fructose 1,6-bisphosphate aldolase, putative;evidence=inferred from sequence or structural simi…	342	75.1462	1e-142
FG1_Contig19695	233	1115	835.259
FG1_Contig19542	324	1542	830.695	ref|XP_002578925.1| family S10 non-peptidase homologue (S10 family) [Schistosoma mansoni] emb|CAZ35163.1| family S10 non-peptidase homologue (S10 family) [Schistosoma mansoni]	77	54.5455	2e-20
FG1_Contig19928	834	3957	828.137	ref|XP_002127789.1| PREDICTED: similar to putative alpha-tubulin [Ciona intestinalis]	194	91.2371	1e-103
FG1_Contig7280	230	1080	819.593
FG1_Contig20659	339	1590	818.653
FG1_Contig9251	279	1307	817.662	ref|NP_001086877.1| translation elongation factor 2 [Xenopus laevis] gb|AAH77595.1| Eft-2-prov protein [Xenopus laevis]	92	96.7391	4e-47
FG1_Contig19764	787	3647	808.841	ref|NP_001083614.1| 2-oxoglutarate dehydrogenase E1 component, mitochondrial precursor [Xenopus laevis] gb|AAH73298.1| Ogdh protein [Xenopus laevis]	210	56.6667	9e-66
FG1_Contig519	214	989	806.649	gb|AAP05883.1| similar to GenBank Accession Number X70968 cathepsin B in Schistosoma japonicum	71	69.0141	9e-25
FG1_Contig2025	274	1254	798.821
FG1_Contig21352	363	1661	798.666	gb|ACU27401.1| thioredoxin peroxidase 1 [Fasciola gigantica]	121	100	4e-67
FG1_Contig10610	603	2758	798.324	emb|CAX72042.1| 40S ribosomal protein S17 [Schistosoma japonicum]	109	83.4862	2e-46
FG1_Contig20247	352	1606	796.352
FG1_Contig22120	279	1272	795.766
FG1_Contig20706	212	965	794.5	gb|ABS57370.1| cathepsin B2 [Trichobilharzia regenti]	66	63.6364	1e-18
FG1_Contig21862	334	1519	793.805
FG1_Contig23588	220	999	792.584	gb|AAT97092.1| Y-box factor-like protein [Lymnaea stagnalis]	59	76.2712	1e-20
FG1_Contig19984	662	2985	787.025
FG1_Contig23217	904	4075	786.795	ref|NP_001086877.1| translation elongation factor 2 [Xenopus laevis] gb|AAH77595.1| Eft-2-prov protein [Xenopus laevis]	288	97.5694	1e-163
FG1_Contig19777	539	2418	783.015	ref|XP_002582151.1| innexin [Schistosoma mansoni] emb|CAZ39251.1| innexin, putative [Schistosoma mansoni]	180	75	1e-71
FG1_Contig2772	1177	5272	781.81	ref|XP_002580330.1| glutamate dehydrogenase [Schistosoma mansoni] emb|CAZ36569.1| glutamate dehydrogenase, putative [Schistosoma mansoni]	112	92.8571	4e-54
FG1_Contig21183	335	1491	776.846
FG1_Contig20546	303	1347	775.938
FG1_Contig13613	593	2626	772.934
FG1_Contig21155	346	1525	769.301	emb|CAP72045.1| tubulin alpha-2 [Fasciola hepatica]	115	100	6e-61
FG1_Contig7978	285	1256	769.214
FG1_Contig1854	362	1588	765.675
FG1_Contig24160	733	3201	762.226	ref|XP_002581232.1| hypothetical protein [Schistosoma mansoni] emb|CAZ37471.1| hypothetical protein [Schistosoma mansoni]	199	56.2814	3e-59
FG1_Contig9458	273	1176	751.877
FG1_Contig19631	236	1014	749.943
FG1_Contig21191	315	1353	749.704
FG1_Contig20619	239	1026	749.293	emb|CAX82635.1| Actin 5C [Schistosoma japonicum]	79	100	9e-41
FG1_Contig20425	238	1021	748.775
FG1_Contig22837	605	2588	746.64
FG1_Contig354	288	1227	743.626
FG1_Contig11746	551	2345	742.837
FG1_Contig1384	215	914	742.01
FG1_Contig460	256	1087	741.126
FG1_Contig19618	467	1982	740.78	emb|CAX71153.1| Actin 5C [Schistosoma japonicum]	143	97.9021	1e-76
FG1_Contig3326	884	3728	736.082	ref|XP_002572332.1| heat shock protein 60 [Schistosoma mansoni] emb|CAZ28563.1| heat shock protein HSP60, putative [Schistosoma mansoni]	236	79.2373	6e-98
FG1_Contig19530	290	1217	732.479	ref|NP_595664.1| cyclophilin family peptidyl-prolyl cis-trans isomerase Cyp2 [Schizosaccharomyces pombe] sp|P18253.1|CYPH_SCHPO RecName: Full=Peptidyl-prolyl cis-trans isomerase; Short=PPIase; Short=Rotamase; AltName: Full=Cyclophilin; Short=CPH; AltName: Full=Cyclosporin A-binding protein emb|CAA37322.1| unnamed protein product [Schizosaccharomyces pombe] dbj|BAA12183.1| peptidyl-prolyl cis-tran…	71	80.2817	2e-26
FG1_Contig21558	275	1153	731.811
FG1_Contig230	227	950	730.466	ref|XP_002578249.1| hypothetical protein [Schistosoma mansoni] emb|CAZ34487.1| expressed protein [Schistosoma mansoni]	59	50.8475	9e-10
FG1_Contig24872	384	1607	730.444
FG1_Contig14012	1578	6589	728.811	ref|XP_002578796.1| propionyl-CoA carboxylase beta chain mitochondrial precursor [Schistosoma mansoni] emb|CAZ35034.1| propionyl-CoA carboxylase beta chain, mitochondrial precursor, putative [Schistosoma mansoni]	535	79.6262	0
FG1_Contig11850	693	2885	726.633	gb|AAA19733.1| glucose transport protein [Schistosoma mansoni]	230	63.4783	5e-78
FG1_Contig36793	314	1304	724.854	emb|CAX83707.1| Gag-Pol polyprotein [Schistosoma japonicum]	103	70.8738	2e-39
FG1_Contig19739	319	1324	724.435
FG1_Contig19610	1333	5524	723.312	ref|XP_002579139.1| acetyl-CoA carboxylase; methylcrotonyl-CoA carboxylase [Schistosoma mansoni] emb|CAZ35378.1| acetyl-CoA carboxylase; methylcrotonyl-CoA carboxylase [Schistosoma mansoni]	425	73.6471	1e-176
FG1_Contig20032	872	3613	723.192	ref|XP_001178141.1| PREDICTED: similar to tubulin, alpha 2 isoform 2 [Strongylocentrotus purpuratus] ref|XP_001179181.1| PREDICTED: similar to tubulin, alpha 2 isoform 2 [Strongylocentrotus purpuratus]	256	75.7812	1e-110
FG1_Contig19844	518	2145	722.77
FG1_Contig20048	512	2118	722.035	ref|XP_001146810.1| PREDICTED: methylmalonyl Coenzyme A mutase isoform 1 [Pan troglodytes] ref|XP_001146876.1| PREDICTED: methylmalonyl Coenzyme A mutase isoform 2 [Pan troglodytes]	154	55.1948	9e-40
FG1_Contig8269	716	2961	721.818	ref|XP_002571486.1| saposin containing protein [Schistosoma mansoni] emb|CAZ27710.1| saposin containing protein [Schistosoma mansoni]	269	26.3941	4e-16
FG1_Contig21380	280	1155	719.99	emb|CAO79606.1| alpha-tubulin [Fasciola hepatica]	93	100	3e-48
FG1_Contig19770	306	1262	719.847
FG1_Contig22078	400	1644	717.372	ref|XP_002575973.1| ankyrin repeat-containing [Schistosoma mansoni] emb|CAZ32208.1| ankyrin repeat-containing, putative [Schistosoma mansoni]	130	45.3846	2e-24
FG1_Contig22345	374	1536	716.839	pdb|2VIM|A Chain A, X-Ray Structure Of Fasciola Hepatica Thioredoxin emb|CAB65014.1| thioredoxin (TRX) [Fasciola hepatica]	104	98.0769	9e-52
FG1_Contig5779	206	842	713.423
FG1_Contig20923	206	841	712.576	gb|ABQ02438.1| legumain-2 [Fasciola gigantica]	56	100	1e-26
FG1_Contig22149	226	914	705.895
FG1_Contig21621	306	1215	693.038
FG1_Contig19802	322	1275	691.125	ref|XP_002581311.1| glucose transport protein [Schistosoma mansoni] emb|CAZ37550.1| glucose transport protein, putative [Schistosoma mansoni]	106	60.3774	8e-30
FG1_Contig2372	313	1236	689.249
FG1_Contig22251	525	2071	688.53
FG1_Contig20602	470	1853	688.145	emb|CAP72045.1| tubulin alpha-2 [Fasciola hepatica]	128	100	1e-70
FG1_Contig19995	1053	4146	687.232	ref|XP_001363687.1| PREDICTED: similar to Methylmalonyl Coenzyme A mutase [Monodelphis domestica]	350	74.5714	1e-142
FG1_Contig323	924	3617	683.249	ref|NP_001086877.1| translation elongation factor 2 [Xenopus laevis] gb|AAH77595.1| Eft-2-prov protein [Xenopus laevis]	308	92.2078	1e-159
FG1_Contig8463	666	2607	683.233	gb|AAV31790.1| ubiquitin-conjugating enzyme [Clonorchis sinensis]	130	88.4615	4e-62
FG1_Contig380	462	1808	683.06	gb|AAI58335.1| LOC100144994 protein [Xenopus (Silurana) tropicalis]	167	26.3473	1e-12
FG1_Contig2838	219	851	678.247	gb|AAK35224.1|AF367368_1 yolk ferritin [Paragonimus westermani]	55	65.4545	5e-15
FG1_Contig8399	251	972	675.919
FG1_Contig19737	407	1571	673.727	emb|CAX69430.1| hypothetical protein [Schistosoma japonicum]	110	40	2e-15
FG1_Contig20519	340	1311	673.017	ref|XP_001633688.1| predicted protein [Nematostella vectensis] gb|EDO41625.1| predicted protein [Nematostella vectensis]	85	44.7059	2e-16
FG1_Contig24014	296	1141	672.816
FG1_Contig20737	262	1008	671.524
FG1_Contig19727	240	921	669.809
FG1_Contig3707	220	843	668.817
FG1_Contig21076	282	1074	664.749
FG1_Contig6259	231	878	663.414
FG1_Contig20948	384	1457	662.263
FG1_Contig20945	224	849	661.549
FG1_Contig19959	302	1143	660.605	gb|AAW27320.1| SJCHGC06322 protein [Schistosoma japonicum]	81	43.2099	5e-08
FG1_Contig19414	621	2335	656.293	ref|XP_002571486.1| saposin containing protein [Schistosoma mansoni] emb|CAZ27710.1| saposin containing protein [Schistosoma mansoni]	188	32.9787	9e-26
FG1_Contig3564	351	1316	654.412
FG1_Contig19837	524	1962	653.537
FG1_Contig21652	993	3692	648.955
FG1_Contig19623	210	780	648.302	ref|NP_001087778.1| MGC84815 protein [Xenopus laevis] gb|AAH81212.1| MGC84815 protein [Xenopus laevis]	70	100	7e-33
FG1_Contig20412	1286	4753	645.103	gb|ACJ70121.1| bindin precursor [Patiria miniata]	390	24.6154	2e-09
FG1_Contig20261	209	772	644.723	emb|CAG03899.1| unnamed protein product [Tetraodon nigroviridis]	37	59.4595	3e-06
FG1_Contig19953	424	1566	644.656	ref|XP_002577391.1| 60S ribosomal protein L35a [Schistosoma mansoni] emb|CAZ33629.1| 60S ribosomal protein L35a, putative [Schistosoma mansoni]	118	89.8305	4e-57
FG1_Contig21966	241	889	643.853	ref|XP_002573508.1| hypothetical protein [Schistosoma mansoni] emb|CAZ29740.1| hypothetical protein [Schistosoma mansoni]	88	30.6818	2e-06
FG1_Contig21622	281	1030	639.784
FG1_Contig14309	687	2513	638.466	ref|XP_002578398.1| ccr4-not transcription complex [Schistosoma mansoni] emb|CAZ34636.1| ccr4-not transcription complex, putative [Schistosoma mansoni]	168	64.2857	3e-57
FG1_Contig21828	553	2018	636.94	gb|AAW69422.1| 14-3-3 protein [Fasciola gigantica]	184	88.0435	1e-89
FG1_Contig2405	259	940	633.476
FG1_Contig20724	209	757	632.196
FG1_Contig3113	298	1079	631.986
FG1_Contig731	302	1086	627.661
FG1_Contig20226	435	1557	624.743	gb|AAW25376.1| SJCHGC04562 protein [Schistosoma japonicum]	112	88.3929	8e-50
FG1_Contig20342	817	2919	623.612	emb|CAP72053.1| tubulin beta-5 [Fasciola hepatica]	184	99.4565	1e-102
FG1_Contig9719	473	1688	622.893
FG1_Contig19819	636	2262	620.78	ref|NP_001009576.1| radixin [Sus scrofa] sp|P26044.1|RADI_PIG RecName: Full=Radixin; AltName: Full=Moesin-B gb|AAB02865.1| moesin B [Sus scrofa]	193	52.3316	8e-58
FG1_Contig20353	1323	4701	620.201	emb|CAX71063.1| putative Lysosomal Pro-X carboxypeptidase precursor [Schistosoma japonicum]	379	65.1715	1e-147
FG1_Contig21808	357	1267	619.456
FG1_Contig20776	457	1612	615.674	ref|XP_002129440.1| PREDICTED: similar to predicted protein [Ciona intestinalis]	138	91.3043	9e-71
FG1_Contig23702	339	1193	614.247	sp|Q9U1G6.1|FABP3_FASHE RecName: Full=Fatty acid-binding protein type 3 emb|CAB65015.1| fatty acid binding protein [Fasciola hepatica]	55	96.3636	9e-23
FG1_Contig11299	482	1694	613.435	ref|XP_002581385.1| heat shock protein 70 [Schistosoma mansoni] emb|CAZ37624.1| heat shock protein 70 (hsp70), putative [Schistosoma mansoni]	114	72.807	1e-37
FG1_Contig19771	834	2898	606.505	ref|XP_002579199.1| hypothetical protein [Schistosoma mansoni] emb|CAZ35438.1| expressed protein [Schistosoma mansoni]	91	32.967	4e-07
FG1_Contig547	367	1271	604.48
FG1_Contig19818	210	722	600.095
FG1_Contig19607	308	1054	597.3
FG1_Contig21328	1397	4777	596.844	gb|AAI49240.1| PGM1 protein [Bos taurus]	362	53.0387	7e-99
FG1_Contig22183	540	1835	593.123	emb|CAX72695.1| Actin 5C [Schistosoma japonicum]	156	91.0256	2e-78
FG1_Contig882	260	883	592.775
FG1_Contig19674	279	946	591.819	emb|CAX82442.1| putative Ezrin [Schistosoma japonicum]	86	41.8605	5e-11
FG1_Contig22270	272	922	591.649	gb|AAW27892.1| unknown [Schistosoma japonicum]	67	58.209	9e-17
FG1_6548	520	1759	590.425	emb|CAA06035.1| calcium-binding protein [Fasciola hepatica]	173	91.3295	5e-88
FG1_Contig187	848	2867	590.112	ref|XP_002577353.1| ribc1 [Schistosoma mansoni] emb|CAZ33591.1| ribc1, putative [Schistosoma mansoni]	250	51.6	5e-62
FG1_Contig4129	744	2499	586.267	ref|XP_001120139.1| PREDICTED: similar to Ubiquitin-conjugating enzyme E2-17 kDa (Ubiquitin-protein ligase) (Ubiquitin carrier protein) (Protein effete) [Apis mellifera]	147	84.3537	1e-71
FG1_Contig19960	517	1733	585.073	ref|XP_001234353.1| PREDICTED: hypothetical protein [Gallus gallus]	72	37.5	6e-07
FG1_Contig36377	306	1023	583.521	emb|CAX83707.1| Gag-Pol polyprotein [Schistosoma japonicum]	68	66.1765	1e-20
FG1_Contig23859	557	1857	581.914	ref|XP_002578127.1| heat shock protein 70 [Schistosoma mansoni] emb|CAZ34365.1| heat shock protein 70 (hsp70)-4, putative [Schistosoma mansoni]	168	57.7381	2e-48
FG1_Contig4838	402	1339	581.376	ref|XP_002571486.1| saposin containing protein [Schistosoma mansoni] emb|CAZ27710.1| saposin containing protein [Schistosoma mansoni]	143	37.0629	3e-22
FG1_Contig14840	506	1674	577.44
FG1_Contig27339	554	1832	577.189	ref|XP_002579020.1| hypothetical protein [Schistosoma mansoni] emb|CAZ35259.1| conserved hypothetical protein [Schistosoma mansoni]	188	68.0851	2e-74
FG1_Contig119	678	2242	577.176
FG1_Contig4813	230	760	576.751
FG1_Contig19559	687	2270	576.729	emb|CAX77340.1| Plasminogen activator inhibitor 1 RNA-binding protein [Schistosoma japonicum]	33	78.7879	7e-08
FG1_Contig20305	228	750	574.154	gb|AAW26125.1| SJCHGC09029 protein [Schistosoma japonicum]	76	47.3684	7e-12
FG1_Contig20171	583	1911	572.13	gb|ABK58679.1| PHGPx isoform 1 [Clonorchis sinensis]	130	76.1538	7e-54
FG1_Contig20256	317	1039	572.082	ref|XP_002574739.1| Calmodulin-4 (Calcium-binding protein Dd112) [Schistosoma mansoni] emb|CAZ30972.1| Calmodulin-4 (Calcium-binding protein Dd112), putative [Schistosoma mansoni]	63	46.0317	3e-07
FG1_Contig21186	232	760	571.779	ref|XP_002571619.1| hypothetical protein [Schistosoma mansoni] emb|CAZ27849.1| unnamed protein product [Schistosoma mansoni]	75	49.3333	7e-10
FG1_Contig19977	1015	3321	571.091	emb|CAX74751.1| Mastin precursor [Schistosoma japonicum]	267	65.5431	1e-109
FG1_Contig1770	435	1419	569.371
FG1_Contig19958	564	1838	568.812	ref|XP_002573852.1| polyadenylate binding protein [Schistosoma mansoni] emb|CAZ30085.1| polyadenylate binding protein, putative [Schistosoma mansoni]	160	61.875	1e-45
FG1_Contig19678	515	1675	567.688	emb|CAX71884.1| ribosomal protein L21 [Schistosoma japonicum]	13	92.3077	3e-54
FG1_Contig19810	574	1860	565.592	gb|AAW25656.1| SJCHGC06349 protein [Schistosoma japonicum] emb|CAX69926.1| DnaJ (Hsp40) related, subfamily B, member 13 [Schistosoma japonicum] emb|CAX74204.1| DnaJ (Hsp40) related, subfamily B, member 13 [Schistosoma japonicum]	118	82.2034	2e-49
FG1_Contig2454	265	857	564.465	gb|ACS94976.1| leucine amino peptidase [Fasciola gigantica]	88	87.5	1e-35
FG1_Contig19458	208	670	562.23	ref|NP_001086877.1| translation elongation factor 2 [Xenopus laevis] gb|AAH77595.1| Eft-2-prov protein [Xenopus laevis]	53	98.1132	2e-21
FG1_Contig21827	285	915	560.375	gb|AAV68752.1| cystatin [Fasciola hepatica]	80	38.75	4e-07
FG1_Contig19697	472	1515	560.238
FG1_Contig19568	770	2462	558.084
FG1_Contig5253	345	1102	557.526
FG1_Contig22082	310	990	557.411	sp|Q9U1G6.1|FABP3_FASHE RecName: Full=Fatty acid-binding protein type 3 emb|CAB65015.1| fatty acid binding protein [Fasciola hepatica]	76	100	8e-35
FG1_Contig7777	745	2373	555.96
FG1_Contig21437	292	928	554.712	ref|XP_002573485.1| alpha-glucosidase [Schistosoma mansoni] emb|CAZ29717.1| alpha-glucosidase, putative [Schistosoma mansoni]	97	65.9794	2e-32
FG1_Contig20912	436	1383	553.653	ref|XP_002574749.1| tetraspanin-CD63 receptor [Schistosoma mansoni] emb|CAZ30982.1| tetraspanin-CD63 receptor , putative [Schistosoma mansoni]	143	25.8741	3e-08
FG1_Contig20043	284	900	553.129	emb|CAO79605.1| alpha-tubulin [Fasciola hepatica]	94	88.2979	3e-39
FG1_Contig22393	257	814	552.833
FG1_Contig21490	287	909	552.821
FG1_Contig21081	554	1753	552.299
FG1_Contig22738	393	1240	550.721
FG1_Contig19840	307	968	550.35	gb|AAN04092.1|AF527457_1 ribosomal protein S24 [Clonorchis sinensis]	87	93.1034	4e-41
FG1_Contig24130	619	1950	549.853
FG1_Contig21006	904	2821	544.674	ref|NP_872247.3| protein KINase family member (kin-20) [Caenorhabditis elegans]	231	60.1732	2e-74
FG1_Contig22330	738	2301	544.205
FG1_Contig21489	599	1855	540.529	ref|XP_002572309.1| succinate dehydrogenase [Schistosoma mansoni] emb|CAZ28540.1| succinate dehydrogenase, putative [Schistosoma mansoni]	162	69.7531	1e-63
FG1_Contig14976	472	1460	539.9	gb|ACI45971.1| ribosomal protein L27Ae [Clonorchis sinensis]	44	90.9091	1e-51
FG1_Contig6904	410	1267	539.38
FG1_Contig19496	387	1193	538.061	ref|XP_002582151.1| innexin [Schistosoma mansoni] emb|CAZ39251.1| innexin, putative [Schistosoma mansoni]	128	69.5312	1e-44
FG1_Contig684	863	2658	537.584	emb|CAX73588.1| Troponin I [Schistosoma japonicum]	147	72.7891	2e-53
FG1_Contig19926	642	1977	537.494	ref|XP_002576324.1| lim domain binding protein [Schistosoma mansoni] emb|CAZ32561.1| lim domain binding protein, putative [Schistosoma mansoni]	216	50.463	6e-56
FG1_Contig20716	530	1625	535.155
FG1_Contig20599	698	2140	535.132
FG1_Contig19583	400	1226	534.974
FG1_Contig21931	364	1114	534.178	ref|XP_002574485.1| calreticulin autoantigen homolog precursor [Schistosoma mansoni] emb|CAZ30718.1| calreticulin autoantigen homolog precursor, putative [Schistosoma mansoni]	121	63.6364	4e-42
FG1_Contig2491	331	1011	533.121	emb|CAK47550.1| enolase [Fasciola hepatica]	110	100	3e-59
FG1_Contig20141	211	644	532.728	ref|XP_002576329.1| 60S ribosomal protein L31 [Schistosoma mansoni] emb|CAZ32566.1| 60S ribosomal protein L31, putative [Schistosoma mansoni]	59	89.8305	8e-24
FG1_Contig22272	233	711	532.618	emb|CAX79478.1| putative small subunit ribosomal protein S27Ae [Schistosoma japonicum]	65	84.6154	1e-27
FG1_Contig19910	553	1685	531.835	emb|CAX79727.1| Phosphatase 2A inhibitor I2PP2A [Schistosoma japonicum]	175	81.1429	1e-79
FG1_Contig13270	387	1175	529.943	gb|ACE06879.1| unknown [Schistosoma japonicum] emb|CAX70486.1| Dynein light chain [Schistosoma japonicum] emb|CAX70487.1| Dynein light chain [Schistosoma japonicum] emb|CAX70488.1| Dynein light chain [Schistosoma japonicum] emb|CAX70489.1| Dynein light chain [Schistosoma japonicum]	89	84.2697	1e-38
FG1_Contig24123	325	986	529.536
FG1_Contig24359	1043	3161	528.984	emb|CAP72047.1| tubulin alpha-4 [Fasciola hepatica]	228	93.8596	1e-120
FG1_Contig22136	1070	3235	527.707	emb|CAX74317.1| hypothetical protein [Schistosoma japonicum]	263	56.654	4e-87
FG1_Contig9224	313	946	527.532
FG1_Contig21778	254	767	527.065
FG1_Contig24417	336	1012	525.707	dbj|BAG65336.1| unnamed protein product [Homo sapiens]	63	63.4921	3e-16
FG1_Contig22008	638	1921	525.544	gb|AAW26398.1| SJCHGC01894 protein [Schistosoma japonicum] emb|CAX76124.1| Myosin alkali light chain 1 [Schistosoma japonicum] emb|CAX76125.1| Myosin alkali light chain 1 [Schistosoma japonicum] emb|CAX76126.1| Myosin alkali light chain 1 [Schistosoma japonicum] emb|CAX76127.1| Myosin alkali light chain 1 [Schistosoma japonicum] emb|CAX76128.1| Myosin alkali light chain 1 [Schistosoma japonicum] …	154	92.2078	7e-78
FG1_Contig8816	1005	3020	524.497	ref|XP_002575821.1| 2-oxoglutarate dehydrogenase [Schistosoma mansoni] emb|CAZ32056.1| 2-oxoglutarate dehydrogenase [Schistosoma mansoni]	334	83.8323	1e-166
FG1_Contig21616	284	853	524.243
FG1_Contig20806	630	1891	523.906
FG1_Contig9183	1457	4373	523.868	ref|XP_001203172.1| PREDICTED: similar to RP1-70A9.1, partial [Strongylocentrotus purpuratus] ref|XP_793250.2| PREDICTED: similar to RP1-70A9.1, partial [Strongylocentrotus purpuratus]	266	27.0677	1e-22
FG1_Contig20001	229	686	522.867	ref|XP_002574714.1| ribosomal protein S11 [Schistosoma mansoni] emb|CAZ30947.1| ribosomal protein S11, putative [Schistosoma mansoni]	75	92	1e-34
FG1_Contig3785	260	777	521.615	ref|XP_002569977.1| ell related [Schistosoma mansoni] emb|CAY17541.1| ell related [Schistosoma mansoni]	56	46.4286	1e-07
FG1_Contig20407	340	1016	521.575
FG1_Contig23760	591	1763	520.675	gb|ABM92349.1| beta tubulin isotype 1 [Cooperia pectinata]	176	70.4545	2e-70
FG1_Contig21065	408	1216	520.206
FG1_Contig20455	801	2387	520.142	ref|XP_002570487.1| ribosomal protein S2 eukaryotic and archaeal form [Schistosoma mansoni] emb|CAY18007.1| ribosomal protein S2, eukaryotic and archaeal form, putative [Schistosoma mansoni]	259	65.6371	5e-94
FG1_Contig31405	487	1451	520.045	ref|XP_002580673.1| Y box binding protein [Schistosoma mansoni] emb|CAZ36912.1| Y box binding protein, putative [Schistosoma mansoni]	107	57.0093	5e-28
FG1_Contig7007	226	672	518.995
FG1_Contig22037	700	2081	518.891	emb|CAX71971.1| Aldolase [Schistosoma japonicum]	212	81.1321	8e-92
FG1_Contig22033	299	888	518.375
FG1_Contig19826	409	1211	516.801
FG1_Contig815	542	1603	516.222
FG1_Contig4370	563	1663	515.568	gb|ACN50260.1| phosphoglycerate kinase [Fasciola hepatica]	140	90.7143	2e-66
FG1_Contig7728	259	763	514.194
FG1_26385	218	640	512.42
FG1_Contig20699	211	619	512.048
FG1_Contig13115	719	2109	511.976	gb|AAW26144.1| SJCHGC02223 protein [Schistosoma japonicum]	130	73.8462	8e-50
FG1_Contig20153	491	1439	511.542	gb|AAT35230.1| mitochondrial malate dehydrogenase [Clonorchis sinensis]	46	84.7826	2e-14
FG1_Contig23523	233	682	510.894	gb|AAV68752.1| cystatin [Fasciola hepatica]	48	89.5833	3e-17
FG1_Contig20206	342	1000	510.359
FG1_Contig3	291	850	509.833
FG1_Contig22434	275	801	508.396	ref|XP_002573486.1| alpha-glucosidase [Schistosoma mansoni] emb|CAZ29718.1| alpha-glucosidase, putative [Schistosoma mansoni]	91	69.2308	4e-33
FG1_Contig20089	283	822	506.976	emb|CAX82442.1| putative Ezrin [Schistosoma japonicum]	70	42.8571	7e-07
FG1_Contig534	429	1246	506.948	emb|CAX76834.1| microsomal glutathione S-transferase 3 [Schistosoma japonicum]	86	68.6047	2e-30
FG1_Contig21217	420	1217	505.759
FG1_Contig1419	319	924	505.573
FG1_Contig20497	349	1010	505.124	emb|CAX71063.1| putative Lysosomal Pro-X carboxypeptidase precursor [Schistosoma japonicum]	82	54.878	3e-20
FG1_Contig21074	488	1409	503.957	ref|NP_001090003.1| hypothetical protein LOC735074 [Xenopus laevis] gb|AAH92154.1| MGC115171 protein [Xenopus laevis]	135	98.5185	8e-72
FG1_Contig23324	456	1314	502.959	gb|ABF85679.1| cathepsin B2 [Fasciola hepatica]	90	48.8889	3e-17
FG1_Contig713	565	1625	502.004	emb|CAX69361.1| frizzled homolog 1 [Schistosoma japonicum]	95	73.6842	1e-33
FG1_Contig19485	328	943	501.811
FG1_Contig20271	647	1855	500.428	ref|XP_002582167.1| pyruvate carboxylase [Schistosoma mansoni] emb|CAZ39267.1| pyruvate carboxylase, putative [Schistosoma mansoni]	129	68.9922	5e-44
FG1_Contig24159	403	1152	498.942
FG1_Contig21809	811	2317	498.663	ref|XP_002572747.1| four and A half lim domains [Schistosoma mansoni] emb|CAZ28979.1| four and A half lim domains, putative [Schistosoma mansoni]	89	80.8989	4e-42
FG1_Contig20418	358	1022	498.276	ref|XP_862070.1| PREDICTED: similar to Tubulin alpha-6 chain (Alpha-tubulin 6) (Alpha-tubulin isotype M-alpha-6) isoform 6 [Canis familiaris]	118	81.3559	8e-53
FG1_Contig20152	1239	3536	498.131	ref|XP_002582116.1| hsp40 subfamily A members 124 [Schistosoma mansoni] emb|CAZ39216.1| hsp40, subfamily A, members 1,2,4, putative [Schistosoma mansoni]	266	65.7895	1e-102
FG1_Contig19420	443	1263	497.625	ref|XP_002576835.1| hypothetical protein [Schistosoma mansoni] emb|CAZ33072.1| expressed protein [Schistosoma mansoni]	101	38.6139	2e-07
FG1_Contig20002	220	626	496.654	gb|AAY40177.1| Bax inhibitor factor 1 [Clonorchis sinensis]	64	84.375	1e-26
FG1_Contig16056	549	1562	496.605	emb|CAX72397.1| Conserved hypothetical protein [Schistosoma japonicum]	143	51.7483	6e-36
FG1_Contig35957	238	677	496.494
FG1_Contig742	250	710	495.702	gb|AAT46071.1| cytosolic malate dehydrogenase [Clonorchis sinensis]	82	70.7317	2e-26
FG1_Contig1760	609	1728	495.255
FG1_Contig19768	341	967	494.965	gb|ACT88125.1| AT15141p [Drosophila melanogaster]	92	100	5e-45
FG1_Contig19773	295	836	494.637	emb|CAX83035.1| Actin-2 [Schistosoma japonicum]	98	100	3e-48
FG1_Contig19447	755	2129	492.188	gb|AAK35224.1|AF367368_1 yolk ferritin [Paragonimus westermani]	201	43.2836	8e-43
FG1_Contig12726	366	1032	492.154
FG1_Contig19675	316	886	489.383	ref|XP_002580644.1| 60S ribosomal protein L14 [Schistosoma mansoni] emb|CAZ36883.1| 60S ribosomal protein L14, putative [Schistosoma mansoni]	95	67.3684	6e-32
FG1_Contig29653	615	1723	489.004	ref|XP_002571685.1| subfamily S1A unassigned peptidase (S01 family) [Schistosoma mansoni] emb|CAZ27915.1| subfamily S1A unassigned peptidase (S01 family) [Schistosoma mansoni]	141	52.4823	1e-38
FG1_Contig21160	1119	3133	488.689	gb|AAX28000.2| SJCHGC03635 protein [Schistosoma japonicum]	91	49.4505	3e-18
FG1_Contig19732	639	1787	488.119	gb|AAK35224.1|AF367368_1 yolk ferritin [Paragonimus westermani]	176	53.9773	9e-51
FG1_Contig20856	862	2408	487.586	gb|ACE00520.1| alpha crystallin-containing small heat shock protein variant NtermFhHSP35a [Fasciola hepatica]	204	97.549	1e-112
FG1_Contig4048	291	810	485.841
FG1_Contig19627	691	1921	485.234	ref|XP_781852.1| PREDICTED: hypothetical protein [Strongylocentrotus purpuratus] ref|XP_001191514.1| PREDICTED: hypothetical protein [Strongylocentrotus purpuratus]	196	71.9388	7e-76
FG1_Contig22426	220	611	484.753
FG1_Contig20778	1286	3571	484.676	gb|AAN03783.1|AF480465_1 enolase [Clonorchis sinensis]	395	83.5443	0
FG1_Contig21729	720	1998	484.357
FG1_Contig2424	213	590	483.476	gb|AAX27816.2| SJCHGC06980 protein [Schistosoma japonicum]	71	81.6901	2e-28
FG1_Contig19549	411	1133	481.161	ref|XP_002580639.1| P25 alpha-related [Schistosoma mansoni] emb|CAZ36878.1| P25 alpha-related [Schistosoma mansoni]	92	72.8261	2e-31
FG1_Contig21505	324	893	481.071
FG1_Contig20107	436	1201	480.794	emb|CAX70726.1| hypotheticial protein [Schistosoma japonicum] emb|CAX75748.1| hypotheticial protein [Schistosoma japonicum]	60	81.6667	2e-20
FG1_Contig12359	354	973	479.747	dbj|BAH70698.1| ACYPI009532 [Acyrthosiphon pisum]	97	79.3814	5e-39
FG1_Contig24274	355	971	477.412	gb|AAW25656.1| SJCHGC06349 protein [Schistosoma japonicum] emb|CAX69926.1| DnaJ (Hsp40) related, subfamily B, member 13 [Schistosoma japonicum] emb|CAX74204.1| DnaJ (Hsp40) related, subfamily B, member 13 [Schistosoma japonicum]	108	74.0741	3e-44
FG1_Contig22787	396	1083	477.349	ref|XP_001865496.1| late histone H2B.L4 [Culex quinquefasciatus] gb|EDS41768.1| late histone H2B.L4 [Culex quinquefasciatus]	91	97.8022	7e-42
FG1_Contig23181	201	549	476.737
FG1_Contig19608	1106	3016	475.969	emb|CAX69574.1| phosphodiesterase-nucleotide pyrophosphatase [Schistosoma japonicum]	372	54.0323	1e-116
FG1_Contig4	795	2153	472.693	gb|ABZ82032.1| phosphoenolpyruvate carboxykinase 2 [Clonorchis sinensis]	196	84.6939	2e-97
FG1_Contig19626	217	586	471.346
FG1_Contig21584	374	1009	470.893
FG1_Contig22914	267	719	470.024
FG1_Contig19733	668	1793	468.496	ref|XP_002574749.1| tetraspanin-CD63 receptor [Schistosoma mansoni] emb|CAZ30982.1| tetraspanin-CD63 receptor , putative [Schistosoma mansoni]	150	42	1e-30
FG1_Contig2450	541	1450	467.814	gb|AAY89300.1| guanine nucleotide-binding protein Rho [Biomphalaria glabrata]	168	89.881	2e-84
FG1_Contig20850	1311	3512	467.578
FG1_Contig19743	508	1360	467.28
FG1_Contig22488	470	1258	467.181
FG1_Contig13692	451	1207	467.125	ref|XP_002571722.1| serine/threonine protein kinase [Schistosoma mansoni] emb|CAZ27952.1| serine/threonine protein kinase [Schistosoma mansoni]	117	57.265	7e-33
FG1_Contig14394	449	1199	466.096	emb|CAX73396.1| Serine/threonine/tyrosine-interacting-like protein 1 [Schistosoma japonicum]	152	47.3684	9e-33
FG1_Contig7858	706	1884	465.777
FG1_Contig20454	303	808	465.448
FG1_Contig3200	276	734	464.183	gb|AAF31420.1|AF213970_1 putative calcium-binding protein [Fasciola hepatica]	67	100	6e-30
FG1_Contig20725	213	566	463.809
FG1_Contig5736	404	1073	463.576
FG1_Contig21844	310	823	463.383	emb|CAX70483.1| SH3-domain GRB2-like endophilin B1 [Schistosoma japonicum]	99	43.4343	6e-16
FG1_Contig19814	215	570	462.742
FG1_Contig21051	536	1418	461.757	emb|CAX72668.1| cAMP-dependent protein kinase regulatory subunit [Schistosoma japonicum]	179	59.7765	2e-52
FG1_Contig20852	360	952	461.569
FG1_Contig22753	281	743	461.514	gb|AAM73989.1|AF465682_1 alpha-tubulin 2 [Strongylocentrotus droebachiensis]	93	87.0968	3e-40
FG1_Contig20333	1429	3775	461.091	gb|ACF06126.1| mitochondrial acetate:succinate CoA-transferase [Fasciola hepatica]	474	98.9451	0
FG1_Contig19443	763	2003	458.204	emb|CAX83020.1| Heat shock protein 60 [Schistosoma japonicum]	248	87.5	1e-118
FG1_Contig10608	464	1218	458.175	ref|XP_002571619.1| hypothetical protein [Schistosoma mansoni] emb|CAZ27849.1| unnamed protein product [Schistosoma mansoni]	140	72.1429	2e-51
FG1_Contig59	562	1472	457.166	ref|XP_002571804.1| 60S ribosomal protein L23a [Schistosoma mansoni] emb|CAZ28034.1| 60S ribosomal protein L23a, putative [Schistosoma mansoni]	159	88.6792	7e-74
FG1_Contig19956	725	1898	456.941
FG1_32913	238	623	456.892	gb|AAX13022.1| cyclophylin 1 [Drosophila affinis]	58	79.3103	8e-19
FG1_Contig3705	266	696	456.699
FG1_Contig22274	320	837	456.539	gb|AAX30290.1| SJCHGC02770 protein [Schistosoma japonicum]	46	82.6087	1e-15
FG1_Contig1270	848	2218	456.529	emb|CAP72051.1| tubulin beta-3 [Fasciola hepatica]	250	100	1e-143
FG1_Contig19494	336	875	454.539
FG1_Contig7557	272	708	454.325
FG1_Contig20735	354	921	454.107	ref|NP_001087778.1| MGC84815 protein [Xenopus laevis] gb|AAH81212.1| MGC84815 protein [Xenopus laevis]	91	95.6044	5e-45
FG1_Contig19548	370	961	453.34
FG1_Contig20314	266	690	452.762
FG1_Contig19713	560	1450	451.942
FG1_Contig20795	495	1279	450.991
FG1_Contig12189	348	899	450.903
FG1_Contig20588	532	1369	449.153
FG1_Contig19822	206	529	448.22
FG1_Contig19949	367	942	448.009
FG1_Contig21013	797	2043	447.417
FG1_Contig21378	387	990	446.505	gb|ACS35603.1| Stefin-1 [Fasciola gigantica]	76	100	3e-37
FG1_Contig27223	782	1996	445.509	ref|XP_002575779.1| far upstream (fuse) binding protein [Schistosoma mansoni] emb|CAZ32014.1| far upstream (fuse) binding protein, putative [Schistosoma mansoni]	237	81.8565	1e-104
FG1_Contig20504	286	729	444.901	ref|XP_002574485.1| calreticulin autoantigen homolog precursor [Schistosoma mansoni] emb|CAZ30718.1| calreticulin autoantigen homolog precursor, putative [Schistosoma mansoni]	66	63.6364	6e-21
FG1_Contig20082	535	1362	444.35
FG1_Contig19921	1053	2676	443.568
FG1_Contig20393	696	1768	443.379
FG1_Contig7391	381	967	443	emb|CAK47550.1| enolase [Fasciola hepatica]	127	99.2126	3e-66
FG1_Contig20645	376	954	442.856	ref|XP_002571486.1| saposin containing protein [Schistosoma mansoni] emb|CAZ27710.1| saposin containing protein [Schistosoma mansoni]	104	44.2308	4e-22
FG1_Contig20140	276	700	442.681	ref|XP_002576329.1| 60S ribosomal protein L31 [Schistosoma mansoni] emb|CAZ32566.1| 60S ribosomal protein L31, putative [Schistosoma mansoni]	77	87.013	2e-32
FG1_Contig1281	1177	2981	442.067	gb|AAW25060.1| SJCHGC09134 protein [Schistosoma japonicum]	231	23.8095	7e-09
FG1_Contig5417	317	802	441.588
FG1_Contig20922	371	937	440.827	ref|XP_002577353.1| ribc1 [Schistosoma mansoni] emb|CAZ33591.1| ribc1, putative [Schistosoma mansoni]	121	63.6364	2e-38
FG1_Contig8643	256	646	440.448	emb|CAX71894.1| 40S ribosomal protein S28 [Schistosoma japonicum] emb|CAX78400.1| 40S ribosomal protein S28 [Schistosoma japonicum] emb|CAX78401.1| 40S ribosomal protein S28 [Schistosoma japonicum] emb|CAX78402.1| 40S ribosomal protein S28 [Schistosoma japonicum] emb|CAX78403.1| 40S ribosomal protein S28 [Schistosoma japonicum] emb|CAX78404.1| 40S ribosomal protein S28 [Schistosoma japonicum] emb…	54	83.3333	2e-18
FG1_Contig21259	760	1914	439.573
FG1_Contig8773	346	871	439.384
FG1_Contig21198	288	723	438.176	gb|ABC47326.1| tegumental protein 20.8 kDa [Clonorchis sinensis]	67	47.7612	2e-11
FG1_Contig19680	355	890	437.587	gb|AAF31420.1|AF213970_1 putative calcium-binding protein [Fasciola hepatica]	68	57.3529	2e-14
FG1_Contig4476	960	2406	437.448	ref|XP_001648566.1| microtubule binding protein, putative [Aedes aegypti] gb|EAT44439.1| microtubule binding protein, putative [Aedes aegypti]	86	38.3721	7e-06
FG1_Contig23205	287	719	437.27
FG1_Contig8633	1075	2690	436.763	emb|CAA12644.1| protein disulphide isomerase [Fasciola hepatica]	358	98.324	0
FG1_Contig15610	514	1284	436.018	ref|XP_002581158.1| SWI/SNF-related chromatin binding protein [Schistosoma mansoni] emb|CAZ37397.1| SWI/SNF-related chromatin binding protein [Schistosoma mansoni]	55	67.2727	2e-15
FG1_Contig21046	276	689	435.725	emb|CAP72053.1| tubulin beta-5 [Fasciola hepatica]	91	85.7143	3e-36
FG1_Contig20956	265	660	434.711
FG1_Contig10772	740	1843	434.706	ref|XP_002573485.1| alpha-glucosidase [Schistosoma mansoni] emb|CAZ29717.1| alpha-glucosidase, putative [Schistosoma mansoni]	252	51.5873	2e-73
FG1_Contig2393	859	2131	433.005	gb|ACE87212.1| chromosome 6 open reading frame 199 protein [synthetic construct]	119	35.2941	4e-14
FG1_Contig13118	1506	3727	431.953
FG1_Contig2639	626	1548	431.617	emb|CAX74025.1| Heterogeneous nuclear ribonucleoprotein 27C [Schistosoma japonicum]	138	67.3913	1e-48
FG1_Contig6214	214	529	431.464
FG1_Contig22079	389	956	428.954
FG1_Contig19915	1248	3065	428.665	ref|XP_002577726.1| subfamily C1A unassigned peptidase (C01 family) [Schistosoma mansoni] emb|CAZ33964.1| subfamily C1A unassigned peptidase (C01 family) [Schistosoma mansoni]	328	54.2683	7e-98
FG1_Contig21840	389	955	428.505
FG1_Contig21101	635	1558	428.249
FG1_Contig20868	213	522	427.753	gb|ABK58679.1| PHGPx isoform 1 [Clonorchis sinensis]	49	57.1429	2e-06
FG1_Contig20039	1130	2764	426.935
FG1_Contig14242	437	1068	426.572	ref|XP_002577933.1| 40s ribosomal protein [Schistosoma mansoni] gb|ABG21811.1| 40S ribosomal protein S20-like protein [Schistosoma mansoni] emb|CAZ34171.1| 40s rRNA protein, putative [Schistosoma mansoni]	116	86.2069	6e-53
FG1_Contig22475	318	777	426.478	gb|EFA02063.1| hypothetical protein TcasGA2_TC007694 [Tribolium castaneum]	104	73.0769	3e-39
FG1_Contig20580	637	1552	425.26	ref|NP_001082546.1| similar to CD63 antigen [Xenopus laevis] gb|AAH77961.1| LOC398555 protein [Xenopus laevis]	47	51.0638	2e-06
FG1_Contig19798	495	1206	425.25
FG1_Contig20236	461	1123	425.188
FG1_Contig1746	784	1906	424.335	emb|CAX80657.1| fibrillin 2 [Schistosoma japonicum]	24	58.3333	2e-26
FG1_Contig20654	304	739	424.3
FG1_Contig22026	300	729	424.139
FG1_Contig1640	614	1491	423.849	gb|AAW25423.1| SJCHGC06005 protein [Schistosoma japonicum] emb|CAX70741.1| hypothetical protein [Schistosoma japonicum] emb|CAX75766.1| hypothetical protein [Schistosoma japonicum] emb|CAX75767.1| hypothetical protein [Schistosoma japonicum] emb|CAX75768.1| hypothetical protein [Schistosoma japonicum] emb|CAX75769.1| hypothetical protein [Schistosoma japonicum] emb|CAX75770.1| hypothetical protei…	49	67.3469	4e-11
FG1_Contig10997	416	1007	422.511
FG1_Contig20667	236	571	422.305	ref|XP_001234353.1| PREDICTED: hypothetical protein [Gallus gallus]	76	36.8421	1e-07
FG1_Contig23910	218	526	421.145
FG1_Contig15903	538	1298	421.109
FG1_Contig21749	1089	2626	420.891	ref|XP_001114272.1| PREDICTED: branched chain aminotransferase 2, mitochondrial isoform 4 [Macaca mulatta]	343	51.312	2e-96
FG1_Contig27246	272	654	419.673	ref|XP_002577910.1| merlin/moesin/ezrin/radixin [Schistosoma mansoni] emb|CAZ34148.1| merlin/moesin/ezrin/radixin, putative [Schistosoma mansoni]	84	58.3333	3e-19
FG1_Contig19909	1019	2447	419.143	ref|XP_002570014.1| ribosomal protein L5 [Schistosoma mansoni] emb|CAY17614.1| ribosomal protein L5, putative [Schistosoma mansoni]	297	77.7778	1e-134
FG1_Contig19412	1695	4060	418.079	gb|AAW24648.1| SJCHGC06313 protein [Schistosoma japonicum] gb|AAW62258.1| unknown protein [Schistosoma japonicum] emb|CAX73216.1| protein phosphatase 1, catalytic subunit, gamma isoform [Schistosoma japonicum]	299	60.2007	2e-99
FG1_Contig27045	202	483	417.348	gb|ABI79450.1| glutathione transferase sigma class [Fasciola hepatica]	30	96.6667	2e-09
FG1_Contig11600	328	784	417.2	gb|AAT35230.1| mitochondrial malate dehydrogenase [Clonorchis sinensis]	107	71.028	6e-37
FG1_Contig22519	705	1682	416.427	ref|YP_082380.1| collagen-binding surface protein [Bacillus cereus E33L] gb|AAU19467.1| collagen-binding surface protein [Bacillus cereus E33L]	161	30.4348	2e-06
FG1_Contig8925	390	930	416.218
FG1_Contig27602	519	1236	415.675	ref|XP_001636723.1| predicted protein [Nematostella vectensis] gb|EDO44660.1| predicted protein [Nematostella vectensis]	129	26.3566	3e-06
FG1_9584	291	693	415.664	emb|CAX83038.1| eukaryotic translation elongation factor 1 beta 2 [Schistosoma japonicum]	74	59.4595	1e-18
FG1_Contig20929	672	1599	415.319
FG1_Contig21789	481	1144	415.129
FG1_Contig21587	1047	2490	415.102	ref|XP_002571722.1| serine/threonine protein kinase [Schistosoma mansoni] emb|CAZ27952.1| serine/threonine protein kinase [Schistosoma mansoni]	170	67.6471	5e-56
FG1_Contig8031	257	608	412.927
FG1_Contig22140	1486	3515	412.866	emb|CAM97394.1| heat shock protein 70 [Echinostoma caproni]	392	83.4184	1e-180
FG1_Contig21276	233	551	412.76
FG1_Contig25387	1123	2655	412.655	ref|XP_001843350.1| microtubule-associated protein RP/EB family member 1 [Culex quinquefasciatus] gb|EDS32213.1| microtubule-associated protein RP/EB family member 1 [Culex quinquefasciatus]	117	47.0085	1e-26
FG1_Contig9557	275	650	412.556
FG1_Contig19833	1271	2999	411.844	emb|CAX72984.1| NADP-dependent malic enzyme [Schistosoma japonicum]	356	71.0674	1e-145
FG1_Contig19691	743	1753	411.809	emb|CAX69844.1| hypotherical protein [Schistosoma japonicum]	160	64.375	4e-55
FG1_Contig13803	443	1042	410.55
FG1_Contig20291	254	597	410.245	ref|XP_002577305.1| hypothetical protein [Schistosoma mansoni] emb|CAZ33542.1| expressed protein [Schistosoma mansoni]	51	54.902	1e-07
FG1_Contig19899	1014	2383	410.193	ref|XP_002576673.1| preprotein translocase secy subunit (sec61) [Schistosoma mansoni] emb|CAZ32910.1| preprotein translocase secy subunit (sec61), putative [Schistosoma mansoni]	229	89.9563	1e-114
FG1_Contig24437	249	585	410.071	ref|XP_002577312.1| hypothetical protein [Schistosoma mansoni] emb|CAZ33549.1| conserved hypothetical protein [Schistosoma mansoni]	56	73.2143	2e-19
FG1_Contig19670	382	897	409.856
FG1_Contig1658	253	593	409.107	sp|P19331.1|IM23_SCHMA RecName: Full=23 kDa integral membrane protein; AltName: Full=Sm23 gb|AAA29900.1| integral membrane protein [Schistosoma mansoni]	74	58.1081	7e-17
FG1_Contig19812	687	1609	408.791	ref|XP_002644811.1| C. briggsae CBR-HSP-3 protein [Caenorhabditis briggsae] sp|P19208.2|HSP7C_CAEBR RecName: Full=Heat shock 70 kDa protein C; Flags: Precursor emb|CAP33250.1| C. briggsae CBR-HSP-3 protein [Caenorhabditis briggsae]	175	64.5714	9e-55
FG1_Contig21132	526	1230	408.152	emb|CAX72984.1| NADP-dependent malic enzyme [Schistosoma japonicum]	168	65.4762	7e-59
FG1_Contig22832	225	524	406.491
FG1_Contig10611	301	700	405.914	ref|XP_002575821.1| 2-oxoglutarate dehydrogenase [Schistosoma mansoni] emb|CAZ32056.1| 2-oxoglutarate dehydrogenase [Schistosoma mansoni]	100	88	9e-49
FG1_Contig3443	367	853	405.682	emb|CAX76107.1| G1 to S phase transition protein [Schistosoma japonicum]	121	80.9917	5e-53
FG1_Contig14332	775	1800	405.39
FG1_Contig16827	938	2178	405.282	ref|XP_002577312.1| hypothetical protein [Schistosoma mansoni] emb|CAZ33549.1| conserved hypothetical protein [Schistosoma mansoni]	213	51.6432	3e-50
FG1_Contig2068	246	571	405.138	ref|XP_002607376.1| hypothetical protein BRAFLDRAFT_276618 [Branchiostoma floridae] gb|EEN63386.1| hypothetical protein BRAFLDRAFT_276618 [Branchiostoma floridae]	81	91.358	4e-34
FG1_Contig21690	213	494	404.809
FG1_Contig23361	2066	4778	403.662	emb|CAX72927.1| nucleoside-diphosphate kinase [Schistosoma japonicum]	615	56.5854	0
FG1_Contig20251	267	617	403.345	ref|NP_001087303.1| MGC85360 protein [Xenopus laevis] gb|AAH78530.1| MGC85360 protein [Xenopus laevis]	67	88.0597	2e-33
FG1_Contig20011	699	1615	403.272
FG1_Contig19632	1794	4143	403.083	emb|CAX72932.1| Coiled-coil domain-containing protein 19 [Schistosoma japonicum]	365	53.9726	8e-95
FG1_Contig29629	217	501	402.977
FG1_Contig24630	447	1031	402.581
FG1_Contig20581	1256	2896	402.449	emb|CAP72053.1| tubulin beta-5 [Fasciola hepatica]	155	100	5e-87
FG1_43591	316	728	402.112
FG1_Contig20834	355	817	401.695	gb|ACE00520.1| alpha crystallin-containing small heat shock protein variant NtermFhHSP35a [Fasciola hepatica]	118	93.2203	7e-62
FG1_Contig11526	616	1416	401.222	emb|CAX71973.1| Aldolase [Schistosoma japonicum]	127	81.1024	1e-51
FG1_Contig20301	809	1858	400.866	ref|XP_786649.1| PREDICTED: hypothetical protein [Strongylocentrotus purpuratus] ref|XP_001175876.1| PREDICTED: hypothetical protein [Strongylocentrotus purpuratus]	172	33.1395	6e-14
FG1_Contig9827	281	645	400.641	emb|CAX82842.1| cAMP-dependent protein kinase regulatory subunit [Schistosoma japonicum]	92	54.3478	3e-19
FG1_Contig19902	695	1593	400.068	ref|XP_002571688.1| transcription factor btf3 [Schistosoma mansoni] emb|CAZ27918.1| transcription factor btf3, putative [Schistosoma mansoni]	156	79.4872	5e-64
FG1_Contig23658	518	1186	399.629	ref|XP_002573064.1| 40S ribosomal protein S15 [Schistosoma mansoni] emb|CAZ29296.1| 40S ribosomal protein S15, putative [Schistosoma mansoni]	145	73.1034	2e-52
FG1_Contig22898	318	728	399.583
FG1_Contig21136	253	579	399.448
FG1_Contig20259	405	926	399.078	gb|EFB29355.1| hypothetical protein PANDA_009370 [Ailuropoda melanoleuca]	135	100	2e-76
FG1_Contig19441	1078	2464	398.955
FG1_Contig19843	495	1131	398.804
FG1_Contig19904	285	649	397.468
FG1_Contig19892	344	778	394.751	emb|CAX77851.1| ribosomal protein L26 [Schistosoma japonicum]	79	87.3418	2e-32
FG1_Contig19588	435	981	393.624	emb|CAX78321.1| ATP:ADP antiporter [Schistosoma japonicum]	105	80	1e-40
FG1_Contig23309	829	1868	393.301	gb|ACE06898.1| unknown [Schistosoma japonicum]	262	55.7252	3e-84
FG1_Contig20952	399	899	393.268
FG1_Contig20867	381	858	393.065
FG1_Contig25321	368	827	392.247	ref|XP_002579290.1| family C56 non-peptidase homologue (C56 family) [Schistosoma mansoni] emb|CAZ35529.1| family C56 non-peptidase homologue (C56 family) [Schistosoma mansoni]	97	65.9794	6e-27
FG1_Contig24311	207	465	392.089
FG1_Contig20514	293	658	391.977
FG1_Contig21890	217	487	391.716
FG1_Contig19471	924	2067	390.455
FG1_Contig20129	357	798	390.155	ref|XP_002578014.1| ubiquitin conjugating enzyme E2 [Schistosoma mansoni] emb|CAZ34252.1| ubiquitin conjugating enzyme E2, putative [Schistosoma mansoni]	106	84.9057	2e-49
FG1_Contig23202	626	1399	390.073
FG1_Contig33785	410	916	389.954
FG1_Contig20097	1248	2785	389.505	ref|NP_001090181.1| BTB domain protein 2 [Xenopus laevis] gb|ABC59311.1| BTB domain protein 2 [Xenopus laevis]	212	37.2642	1e-29
FG1_Contig20527	385	859	389.435
FG1_Contig20260	316	705	389.408
FG1_Contig23857	647	1442	389.012	ref|XP_002573558.1| ribosomal protein S7 [Schistosoma mansoni] emb|CAZ29790.1| putative ribosomal protein S7 [Schistosoma mansoni]	194	88.1443	2e-95
FG1_Contig11100	581	1294	388.741	emb|CAF99519.1| unnamed protein product [Tetraodon nigroviridis]	108	39.8148	2e-09
FG1_Contig20420	1661	3699	388.702	emb|CAX74433.1| dihydrolipoamide dehydrogenase [Schistosoma japonicum]	469	81.6631	0
FG1_Contig19477	325	723	388.291	ref|XP_002569710.1| 60S ribosomal protein L7a [Schistosoma mansoni] emb|CAY16958.1| 60S ribosomal protein L7a, putative [Schistosoma mansoni]	71	71.831	2e-21
FG1_Contig19497	496	1103	388.147	emb|CAX73532.1| hypotheticial protein [Schistosoma japonicum]	82	37.8049	2e-07
FG1_Contig20408	589	1307	387.313	gb|AAW27093.1| SJCHGC05729 protein [Schistosoma japonicum] emb|CAX75839.1| Ribosomal protein L11 [Schistosoma japonicum] emb|CAX75840.1| Ribosomal protein L11 [Schistosoma japonicum] emb|CAX75842.1| Ribosomal protein L11 [Schistosoma japonicum] emb|CAX75843.1| Ribosomal protein L11 [Schistosoma japonicum] emb|CAX75844.1| Ribosomal protein L11 [Schistosoma japonicum]	170	86.4706	1e-82
FG1_Contig756	293	650	387.211
FG1_Contig16382	1402	3109	387.057	ref|XP_002577779.1| serine/threonine protein kinase [Schistosoma mansoni] emb|CAZ34017.1| serine/threonine kinase [Schistosoma mansoni]	331	44.713	3e-73
FG1_Contig6944	236	521	385.326
FG1_Contig20566	305	673	385.139	ref|XP_002573486.1| alpha-glucosidase [Schistosoma mansoni] emb|CAZ29718.1| alpha-glucosidase, putative [Schistosoma mansoni]	101	59.4059	6e-30
FG1_Contig5064	366	807	384.853	emb|CAX78946.1| Ribosomal protein LP1 [Schistosoma japonicum]	63	57.1429	3e-11
FG1_Contig19966	551	1210	383.298	gb|AAX26221.2| SJCHGC05238 protein [Schistosoma japonicum]	171	73.6842	1e-67
FG1_Contig6454	638	1400	383.01	gb|ACS94976.1| leucine amino peptidase [Fasciola gigantica]	207	99.0338	1e-113
FG1_Contig19880	326	715	382.817
FG1_Contig27914	265	579	381.36
FG1_Contig6521	218	476	381.112
FG1_Contig20456	734	1601	380.713	ref|XP_001655939.1| dihydrolipoamide succinyltransferase component of 2-oxoglutarate dehydrogenase [Aedes aegypti] ref|XP_001655940.1| dihydrolipoamide succinyltransferase component of 2-oxoglutarate dehydrogenase [Aedes aegypti] gb|EAT45999.1| dihydrolipoamide succinyltransferase component of 2-oxoglutarate dehydrogenase [Aedes aegypti] gb|EAT46000.1| dihydrolipoamide succinyltransferase compone…	38	89.4737	3e-11
FG1_Contig1650	597	1301	380.369
FG1_Contig22484	630	1369	379.285
FG1_Contig21337	794	1725	379.202	emb|CAX78145.1| putative 60S ribosomal protein L6 [Schistosoma japonicum] emb|CAX78146.1| putative 60S ribosomal protein L6 [Schistosoma japonicum] emb|CAX78156.1| putative 60S ribosomal protein L6 [Schistosoma japonicum] emb|CAX78157.1| putative 60S ribosomal protein L6 [Schistosoma japonicum]	233	66.9528	9e-85
FG1_Contig22044	729	1581	378.536	ref|XP_002582123.1| malate dehydrogenase [Schistosoma mansoni] emb|CAZ39223.1| malate dehydrogenase, putative [Schistosoma mansoni]	207	72.4638	6e-84
FG1_Contig21531	537	1161	377.364
FG1_Contig18240	1455	3142	376.917	ref|XP_002578127.1| heat shock protein 70 [Schistosoma mansoni] emb|CAZ34365.1| heat shock protein 70 (hsp70)-4, putative [Schistosoma mansoni]	485	49.4845	1e-129
FG1_Contig17969	834	1799	376.502	gb|AAW25142.1| SJCHGC02221 protein [Schistosoma japonicum] emb|CAX70732.1| eIF-4E protein [Schistosoma japonicum]	195	54.359	4e-62
FG1_Contig20392	204	440	376.465
FG1_Contig29352	338	729	376.455	ref|XP_002579020.1| hypothetical protein [Schistosoma mansoni] emb|CAZ35259.1| conserved hypothetical protein [Schistosoma mansoni]	88	64.7727	7e-28
FG1_Contig2534	286	616	375.939	ref|XP_002572399.1| plasminogen activator inhibitor 1 RNA-binding protein [Schistosoma mansoni] emb|CAZ28630.1| Plasminogen activator inhibitor 1 RNA-binding protein (PAI1 RNA-binding protein 1) (PAI-RBP1) (SERPINE1 mRNA-binding protein 1), putative [Schistosoma mansoni]	64	73.4375	1e-17
FG1_Contig26764	822	1770	375.841
FG1_Contig188	267	574	375.235
FG1_Contig13176	1309	2813	375.087	ref|XP_002576324.1| lim domain binding protein [Schistosoma mansoni] emb|CAZ32561.1| lim domain binding protein, putative [Schistosoma mansoni]	375	40.5333	3e-68
FG1_Contig25975	276	593	375.014	emb|CAK47550.1| enolase [Fasciola hepatica]	92	100	3e-47
FG1_Contig19710	204	438	374.754	ref|XP_002572436.1| 60S ribosomal protein P0 [Schistosoma mansoni] emb|CAZ28667.1| 60S acidic ribosomal protein P0, putative [Schistosoma mansoni]	51	78.4314	5e-16
FG1_Contig11991	1712	3675	374.676
FG1_Contig14110	630	1352	374.575
FG1_Contig20928	234	501	373.701	gb|AAX26432.2| SJCHGC05062 protein [Schistosoma japonicum]	77	67.5325	3e-25
FG1_Contig5875	219	468	372.996
FG1_Contig20971	873	1864	372.678
FG1_Contig1887	1680	3586	372.566	ref|XP_002061117.1| GK10616 [Drosophila willistoni] gb|EDW72103.1| GK10616 [Drosophila willistoni]	469	44.3497	1e-110
FG1_Contig12669	364	774	371.144
FG1_Contig273	294	625	371.052
FG1_Contig22042	497	1056	370.86
FG1_Contig3065	1108	2352	370.51	ref|XP_002575236.1| hypothetical protein [Schistosoma mansoni] emb|CAZ31469.1| expressed protein [Schistosoma mansoni]	264	62.8788	1e-97
FG1_Contig20159	1129	2394	370.111	gb|AAC39459.1| serine/threonine protein phosphatase type one [Arabidopsis thaliana]	149	42.953	1e-27
FG1_Contig24194	1630	3454	369.86	gb|AAW24917.1| SJCHGC06312 protein [Schistosoma japonicum] emb|CAX73729.1| heat shock 70kDa protein 9B [Schistosoma japonicum]	533	84.0525	0
FG1_Contig61	628	1330	369.653
FG1_Contig5083	257	544	369.461
FG1_Contig19423	234	495	369.225	emb|CAX28483.1| actin [Chorthippus parallelus]	77	97.4026	7e-36
FG1_Contig419	291	615	368.879	emb|CAX83143.1| Heterogeneous nuclear ribonucleoprotein A2 homolog 1 [Schistosoma japonicum] emb|CAX83144.1| Heterogeneous nuclear ribonucleoprotein A2 homolog 1 [Schistosoma japonicum] emb|CAX83145.1| Heterogeneous nuclear ribonucleoprotein A2 homolog 1 [Schistosoma japonicum] emb|CAX83146.1| Heterogeneous nuclear ribonucleoprotein A2 homolog 1 [Schistosoma japonicum] emb|CAX83147.1| Heterogeneo…	72	90.2778	9e-31
FG1_Contig16514	604	1273	367.869	ref|XP_002575821.1| 2-oxoglutarate dehydrogenase [Schistosoma mansoni] emb|CAZ32056.1| 2-oxoglutarate dehydrogenase [Schistosoma mansoni]	175	64.5714	4e-56
FG1_Contig7138	555	1169	367.641	emb|CAA12644.1| protein disulphide isomerase [Fasciola hepatica]	90	98.8889	1e-45
FG1_Contig21585	332	698	366.961	ref|XP_002580752.1| hypothetical protein [Schistosoma mansoni] emb|CAZ36991.1| expressed protein [Schistosoma mansoni]	89	48.3146	3e-11
FG1_Contig20825	529	1110	366.243	ref|XP_002578620.1| 30S ribosomal protein S12 [Schistosoma mansoni] emb|CAZ34858.1| 30S ribosomal protein S12 family member, putative [Schistosoma mansoni]	144	88.1944	7e-70
FG1_Contig20683	909	1906	365.983	emb|CAX73750.1| Calpain-B [Schistosoma japonicum]	302	62.2517	1e-104
FG1_Contig16443	1008	2113	365.882	gb|AAI66350.1| LOC100158626 protein [Xenopus (Silurana) tropicalis]	186	26.3441	1e-14
FG1_Contig7245	230	482	365.781	emb|CAM97394.1| heat shock protein 70 [Echinostoma caproni]	76	96.0526	2e-33
FG1_Contig27336	399	836	365.709
FG1_Contig7500	245	513	365.472	emb|CAX76105.1| G1 to S phase transition protein [Schistosoma japonicum]	76	92.1053	2e-35
FG1_Contig20490	332	694	364.858	ref|XP_002573383.1| hypothetical protein [Schistosoma mansoni] emb|CAZ29615.1| expressed protein [Schistosoma mansoni]	93	30.1075	2e-07
FG1_Contig21341	864	1806	364.843
FG1_Contig8049	255	531	363.46	ref|XP_002580166.1| hypothetical protein [Schistosoma mansoni] emb|CAZ36405.1| expressed protein [Schistosoma mansoni]	85	58.8235	7e-20
FG1_Contig19556	326	678	363.006
FG1_Contig9739	609	1266	362.843	emb|CAX73033.1| Sjoegren syndrome nuclear autoantigen 1 [Schistosoma japonicum]	103	64.0777	8e-32
FG1_Contig22130	233	484	362.57
FG1_Contig19595	869	1804	362.342
FG1_Contig21979	453	940	362.186
FG1_Contig16742	618	1282	362.078
FG1_Contig19643	1583	3282	361.876	ref|XP_002570311.1| hypothetical protein [Schistosoma mansoni] emb|CAY19161.1| expressed protein [Schistosoma mansoni]	509	52.0629	1e-147
FG1_Contig10463	706	1463	361.695
FG1_Contig16359	814	1686	361.523	ref|ZP_03920511.1| conserved hypothetical protein [Corynebacterium pseudogenitalium ATCC 33035] gb|EEJ39048.1| conserved hypothetical protein [Corynebacterium pseudogenitalium ATCC 33035]	244	22.1311	6e-07
FG1_Contig20389	518	1071	360.879
FG1_Contig23622	816	1687	360.85
FG1_Contig1052	775	1601	360.572	ref|XP_002577394.1| succinate dehydrogenase [Schistosoma mansoni] emb|CAZ33632.1| succinate dehydrogenase, putative [Schistosoma mansoni]	214	84.1121	1e-104
FG1_Contig20093	300	617	358.977
FG1_Contig14997	629	1293	358.798	emb|CAX77178.1| ribosomal protein L7a [Schistosoma japonicum] emb|CAX77179.1| ribosomal protein L7a [Schistosoma japonicum] emb|CAX77180.1| ribosomal protein L7a [Schistosoma japonicum] emb|CAX77181.1| ribosomal protein L7a [Schistosoma japonicum] emb|CAX77182.1| ribosomal protein L7a [Schistosoma japonicum] emb|CAX77183.1| ribosomal protein L7a [Schistosoma japonicum] emb|CAX77186.1| ribosomal p…	199	79.397	8e-89
FG1_Contig19755	342	703	358.783
FG1_Contig19804	831	1705	358.118	emb|CAX74148.1| Cell division cycle and apoptosis regulator protein 1 [Schistosoma japonicum]	234	54.2735	7e-64
FG1_20970	214	439	358.058	gb|EFA13239.1| hypothetical protein TcasGA2_TC006935 [Tribolium castaneum]	70	95.7143	2e-30
FG1_Contig19524	610	1251	357.956	ref|XP_002573695.1| 60S ribosomal protein L13 [Schistosoma mansoni] emb|CAZ29927.1| 60S ribosomal protein L13 (BBC1 protein homolog), putative [Schistosoma mansoni]	178	72.4719	1e-69
FG1_Contig3492	376	771	357.906	gb|AAX84199.1| translationally controlled tumor protein [Clonorchis sinensis]	85	54.1176	2e-20
FG1_Contig19765	1300	2664	357.679
FG1_Contig26160	245	502	357.635
FG1_Contig23159	624	1277	357.198	sp|P56375.1|ACYP2_MOUSE RecName: Full=Acylphosphatase-2; AltName: Full=Acylphosphate phosphohydrolase 2; AltName: Full=Acylphosphatase, muscle type isozyme gb|AAH27642.1| Acyp2 protein [Mus musculus]	92	53.2609	2e-20
FG1_Contig20429	206	421	356.712
FG1_Contig21196	778	1586	355.816	emb|CAX74137.1| NAP-1-related protein [Schistosoma japonicum]	182	42.3077	4e-34
FG1_Contig223	239	487	355.659
FG1_Contig19976	557	1134	355.353
FG1_Contig6773	405	823	354.689	ref|XP_001256927.1| PREDICTED: similar to Methylmalonyl CoA epimerase, partial [Bos taurus]	106	57.5472	2e-30
FG1_Contig20200	336	681	353.761	gb|AAX31013.1| SJCHGC09717 protein [Schistosoma japonicum] emb|CAX80655.1| hypothetical protein [Schistosoma japonicum]	66	57.5758	2e-14
FG1_Contig20760	352	711	352.557
FG1_Contig22287	910	1838	352.538
FG1_Contig22672	261	527	352.43	emb|CAX77851.1| ribosomal protein L26 [Schistosoma japonicum]	75	68	4e-20
FG1_Contig19462	479	967	352.365
FG1_Contig5699	499	1006	351.884
FG1_Contig19641	421	848	351.573
FG1_Contig19427	1019	2048	350.799	ref|XP_001748945.1| hypothetical protein [Monosiga brevicollis MX1] gb|EDQ86275.1| predicted protein [Monosiga brevicollis MX1]	177	87.5706	3e-84
FG1_Contig20064	584	1173	350.58	ref|XP_001203172.1| PREDICTED: similar to RP1-70A9.1, partial [Strongylocentrotus purpuratus] ref|XP_793250.2| PREDICTED: similar to RP1-70A9.1, partial [Strongylocentrotus purpuratus]	162	33.3333	2e-21
FG1_Contig20073	500	1004	350.482	ref|XP_002579070.1| ran [Schistosoma mansoni] emb|CAZ35309.1| ran, putative [Schistosoma mansoni]	140	97.1429	2e-76
FG1_Contig20627	626	1257	350.48	ref|XP_002581172.1| 40S ribosomal protein S9 [Schistosoma mansoni] emb|CAZ37411.1| 40S ribosomal protein S9, putative [Schistosoma mansoni]	164	82.3171	1e-70
FG1_Contig22761	318	638	350.184
FG1_Contig28991	416	834	349.925	gb|AAP06016.2| SJCHGC01960 protein [Schistosoma japonicum]	111	77.4775	5e-41
FG1_Contig19723	815	1633	349.728	gb|AAW25132.1| SJCHGC02082 protein [Schistosoma japonicum] emb|CAX72986.1| hypothetical protein [Schistosoma japonicum]	152	32.8947	2e-22
FG1_Contig25011	331	663	349.613	emb|CAX83707.1| Gag-Pol polyprotein [Schistosoma japonicum]	109	63.3028	4e-34
FG1_Contig11713	332	663	348.56	ref|XP_001945686.1| PREDICTED: similar to zinc finger protein [Acyrthosiphon pisum]	86	45.3488	2e-17
FG1_Contig20294	248	494	347.678
FG1_Contig62	780	1551	347.072	gb|AAZ57433.1| triose-phosphate isomerase [Orientobilharzia turkestanicum]	225	68.8889	4e-87
FG1_Contig21481	841	1672	347.01
FG1_Contig20257	299	594	346.751	gb|AAV80238.1| lactate dehydrogenase [Clonorchis sinensis]	99	87.8788	3e-43
FG1_Contig19760	639	1269	346.628	emb|CAX72818.1| Adenylate kinase [Schistosoma japonicum]	95	74.7368	2e-35
FG1_Contig241	1178	2336	346.123
FG1_Contig19498	1047	2075	345.918	ref|XP_002573105.1| endoplasmic reticulum multispan transmembrane protein-related [Schistosoma mansoni] emb|CAZ29337.1| endoplasmic reticulum multispan transmembrane protein-related [Schistosoma mansoni]	251	40.6375	7e-41
FG1_Contig11926	1011	2003	345.806	emb|CAC86126.1| putative cys1 protein [Fasciola hepatica]	336	98.5119	0
FG1_Contig21470	1593	3156	345.799	gb|EFA02063.1| hypothetical protein TcasGA2_TC007694 [Tribolium castaneum]	529	66.5406	0
FG1_Contig20277	530	1050	345.793	gb|ACE06875.1| unknown [Schistosoma japonicum]	116	81.0345	1e-48
FG1_Contig19456	743	1471	345.562	gb|AAW25010.1| SJCHGC05042 protein [Schistosoma japonicum]	218	30.7339	7e-19
FG1_493785	233	461	345.34
FG1_Contig12	221	437	345.137	gb|AAB46830.1| Fh-KTM=6.751 kda monomeric Kunitz-type proteinase inhibitor [Fasciola hepatica=trematode, Peptide, 58 aa]	33	93.9394	1e-12
FG1_Contig21980	957	1892	345.073
FG1_Contig20751	903	1785	345.027	ref|XP_002580378.1| DEAD box ATP-dependent RNA helicase [Schistosoma mansoni] emb|CAZ36617.1| DEAD box ATP-dependent RNA helicase, putative [Schistosoma mansoni]	233	90.5579	1e-120
FG1_Contig19821	819	1618	344.824	gb|AAV91323.1| succinate dehydrogenase iron-sulfur protein [Schistosoma japonicum] gb|AAW26938.1| SJCHGC06829 protein [Schistosoma japonicum] emb|CAX70545.1| succinate dehydrogenase complex, subunit B, iron sulfur [Schistosoma japonicum] emb|CAX70546.1| succinate dehydrogenase complex, subunit B, iron sulfur [Schistosoma japonicum] emb|CAX70547.1| succinate dehydrogenase complex, subunit B, iron …	209	89.4737	1e-114
FG1_Contig11371	322	636	344.749	emb|CAD27347.1| alpha-tubulin [Mucor circinelloides]	72	69.4444	4e-22
FG1_Contig19954	851	1680	344.574
FG1_Contig20877	262	517	344.423	ref|XP_002574485.1| calreticulin autoantigen homolog precursor [Schistosoma mansoni] emb|CAZ30718.1| calreticulin autoantigen homolog precursor, putative [Schistosoma mansoni]	84	54.7619	5e-21
FG1_Contig22631	292	576	344.304
FG1_Contig23731	286	564	344.204	emb|CAK47550.1| enolase [Fasciola hepatica]	53	100	1e-22
FG1_Contig26760	281	554	344.117	emb|CAX73910.1| glucan (1,4-alpha-), branching enzyme 1 [Schistosoma japonicum]	93	93.5484	6e-48
FG1_Contig21029	1141	2249	344.038	ref|XP_001600227.1| PREDICTED: similar to phosphoenolpyruvate carboxykinase [Nasonia vitripennis]	380	72.8947	1e-163
FG1_Contig6386	287	565	343.612	ref|XP_454074.1| unnamed protein product [Kluyveromyces lactis] emb|CAG99161.1| KLLA0E02861p [Kluyveromyces lactis]	75	57.3333	3e-15
FG1_Contig22986	294	578	343.149	tpg|DAA04498.1| TPA_exp: pol polyprotein [Schistosoma mansoni]	96	58.3333	8e-24
FG1_Contig21310	411	807	342.716
FG1_Contig20894	523	1025	342.077	emb|CAX72121.1| ribosomal protein S14 [Schistosoma japonicum] emb|CAX72122.1| ribosomal protein S14 [Schistosoma japonicum] emb|CAX72123.1| ribosomal protein S14 [Schistosoma japonicum] emb|CAX72124.1| ribosomal protein S14 [Schistosoma japonicum] emb|CAX78951.1| ribosomal protein S14 [Schistosoma japonicum] emb|CAX78952.1| ribosomal protein S14 [Schistosoma japonicum] emb|CAX78953.1| ribosomal p…	141	85.8156	1e-60
FG1_Contig13991	439	860	341.929	ref|XP_002569578.1| Sh23 [Schistosoma mansoni] gb|AAA73525.1| integral membrane protein 23 [Schistosoma mansoni] emb|CAY16826.1| Sh23, putative [Schistosoma mansoni]	121	44.6281	3e-21
FG1_Contig20364	219	429	341.913
FG1_Contig22298	1263	2472	341.623	ref|XP_002582070.1| hypothetical protein [Schistosoma mansoni] gb|AAF21436.1|AF195529_1 14-3-3 epsilon [Schistosoma mansoni] emb|CAZ39170.1| 14-3-3 epsilon [Schistosoma mansoni]	239	67.364	3e-81
FG1_Contig19740	1327	2597	341.589	emb|CAX70810.1| Annexin A13 (Annexin XIII) [Schistosoma japonicum]	343	56.5598	1e-104
FG1_Contig19989	597	1168	341.484	ref|XP_002579313.1| histone H3 [Schistosoma mansoni] gb|AAW24748.1| SJCHGC01198 protein [Schistosoma japonicum] emb|CAX72005.1| Histone H3.3 [Schistosoma japonicum] emb|CAX72006.1| Histone H3.3 [Schistosoma japonicum] emb|CAX72007.1| Histone H3.3 [Schistosoma japonicum] emb|CAX72008.1| Histone H3.3 [Schistosoma japonicum] emb|CAX72009.1| Histone H3.3 [Schistosoma japonicum] emb|CAX72010.1| Histon…	136	100	3e-69
FG1_Contig12977	771	1508	341.389	emb|CAX69656.1| Male meiotic metaphase chromosome-associated acidic protein [Schistosoma japonicum]	155	56.129	2e-46
FG1_Contig30482	237	463	340.985
FG1_Contig32880	427	834	340.911
FG1_Contig1858	254	496	340.84	gb|AAX26432.2| SJCHGC05062 protein [Schistosoma japonicum]	84	42.8571	9e-12
FG1_Contig20520	1423	2777	340.622	gb|AAX25709.2| SJCHGC08992 protein [Schistosoma japonicum]	232	63.7931	2e-81
FG1_Contig20499	288	562	340.601
FG1_Contig20075	1140	2223	340.359
FG1_Contig22776	1047	2040	340.084
FG1_Contig9007	263	512	339.795
FG1_Contig21322	311	604	338.984	ref|XP_002575821.1| 2-oxoglutarate dehydrogenase [Schistosoma mansoni] emb|CAZ32056.1| 2-oxoglutarate dehydrogenase [Schistosoma mansoni]	103	89.3204	2e-48
FG1_Contig23164	406	787	338.338	ref|XP_002572953.1| alpha-actinin [Schistosoma mansoni] emb|CAZ29185.1| alpha-actinin, putative [Schistosoma mansoni]	100	63	5e-31
FG1_Contig19979	1429	2768	338.093
FG1_Contig8093	348	674	338.052
FG1_Contig22103	337	652	337.691
FG1_Contig20780	352	681	337.681	ref|XP_974620.1| PREDICTED: similar to CG14235 CG14235-PA [Tribolium castaneum] gb|EFA01318.1| hypothetical protein TcasGA2_TC003304 [Tribolium castaneum]	69	55.0725	2e-18
FG1_Contig163	214	414	337.667	ref|XP_001634616.1| predicted protein [Nematostella vectensis] gb|EDO42553.1| predicted protein [Nematostella vectensis]	69	55.0725	1e-15
FG1_Contig20886	467	903	337.5
FG1_Contig167	1040	2010	337.338
FG1_Contig20395	1167	2255	337.27	ref|XP_001625680.1| predicted protein [Nematostella vectensis] gb|EDO33580.1| predicted protein [Nematostella vectensis]	143	44.0559	3e-21
FG1_Contig24206	287	554	336.923	ref|XP_002570007.1| cd63 antigen-like [Schistosoma mansoni] emb|CAY17599.1| cd63 antigen-like [Schistosoma mansoni]	79	55.6962	3e-20
FG1_Contig19745	333	642	336.506
FG1_Contig38549	270	520	336.157
FG1_Contig34481	683	1310	334.775	ref|NP_001068891.1| 2,4-dienoyl CoA reductase 1 [Bos taurus] gb|AAI22607.1| 2,4-dienoyl CoA reductase 1, mitochondrial [Bos taurus]	103	62.1359	2e-27
FG1_Contig4272	253	485	334.598	gb|EDM08011.1| branched chain ketoacid dehydrogenase E1, alpha polypeptide, isoform CRA_b [Rattus norvegicus]	81	59.2593	2e-20
FG1_Contig143	910	1743	334.317	ref|XP_001504300.1| PREDICTED: similar to EPLIN-b [Equus caballus]	88	37.5	2e-06
FG1_Contig20229	561	1074	334.152
FG1_Contig24918	1513	2895	333.973	ref|XP_002577394.1| succinate dehydrogenase [Schistosoma mansoni] emb|CAZ33632.1| succinate dehydrogenase, putative [Schistosoma mansoni]	411	87.3479	0
FG1_Contig23297	207	396	333.908
FG1_Contig19762	635	1209	332.319	emb|CAX75993.1| putative Cofilin-1 [Schistosoma japonicum] emb|CAX75995.1| putative Cofilin-1 [Schistosoma japonicum]	132	46.9697	6e-33
FG1_Contig21650	581	1106	332.262	ref|XP_002571678.1| ARL2BP-like protein [Schistosoma mansoni] emb|CAZ27908.1| ARL2BP-like protein [Schistosoma mansoni]	98	56.1224	2e-25
FG1_Contig21566	1109	2111	332.245
FG1_Contig1044	224	426	331.943
FG1_Contig8276	343	652	331.784
FG1_Contig1184	934	1768	330.398
FG1_Contig21010	417	789	330.25
FG1_Contig5622	222	420	330.216
FG1_Contig21869	286	541	330.167
FG1_Contig24029	1008	1906	330.039	ref|YP_002448257.1| ftsk/spoiiie family protein [Bacillus cereus G9842] gb|ACK98235.1| ftsk/spoiiie family protein [Bacillus cereus G9842]	296	28.0405	2e-08
FG1_Contig22439	356	671	328.984	gb|AAX30655.1| SJCHGC06537 protein [Schistosoma japonicum] emb|CAX71734.1| Ribosomal Protein, Small subunit [Schistosoma japonicum] emb|CAX71735.1| Ribosomal Protein, Small subunit [Schistosoma japonicum] emb|CAX71736.1| Ribosomal Protein, Small subunit [Schistosoma japonicum] emb|CAX71737.1| Ribosomal Protein, Small subunit [Schistosoma japonicum] emb|CAX71738.1| Ribosomal Protein, Small subunit…	86	77.907	2e-33
FG1_Contig1952	1119	2107	328.652	ref|XP_001024808.2| Serine/threonine protein phosphatase PP1, putative [Tetrahymena thermophila] gb|EAS04563.2| Serine/threonine protein phosphatase PP1, putative [Tetrahymena thermophila SB210]	283	59.0106	6e-89
FG1_Contig21303	1303	2452	328.457	ref|XP_002195736.1| PREDICTED: similar to heat shock protein 70B [Taeniopygia guttata]	419	82.5776	0
FG1_Contig20315	205	385	327.8
FG1_Contig19803	737	1380	326.824	gb|AAW25466.1| SJCHGC01952 protein [Schistosoma japonicum] emb|CAX71808.1| ribosomal protein S8 [Schistosoma japonicum] emb|CAX71809.1| ribosomal protein S8 [Schistosoma japonicum] emb|CAX71810.1| ribosomal protein S8 [Schistosoma japonicum] emb|CAX71811.1| ribosomal protein S8 [Schistosoma japonicum] emb|CAX78063.1| ribosomal protein S8 [Schistosoma japonicum] emb|CAX78064.1| ribosomal protein S…	209	78.9474	4e-87
FG1_515034	344	644	326.761	emb|CAA06035.1| calcium-binding protein [Fasciola hepatica]	106	86.7925	1e-44
FG1_Contig19604	364	681	326.549
FG1_Contig21039	534	998	326.206	ref|XP_001951356.1| PREDICTED: similar to GA17427-PA [Acyrthosiphon pisum]	42	90.4762	1e-15
FG1_Contig30731	564	1054	326.185	gb|AAV80238.1| lactate dehydrogenase [Clonorchis sinensis]	174	75.8621	5e-69
FG1_Contig23166	793	1480	325.755	ref|XP_002575878.1| annexin [Schistosoma mansoni] emb|CAZ32113.1| annexin, putative [Schistosoma mansoni]	247	57.085	6e-78
FG1_Contig24639	829	1546	325.505	emb|CAX70469.1| Sec61 [Schistosoma japonicum] emb|CAX75258.1| Sec61 [Schistosoma japonicum] emb|CAX75260.1| Sec61 [Schistosoma japonicum]	254	97.2441	1e-136
FG1_Contig10079	1222	2276	325.09	ref|XP_002576751.1| heat shock protein 70 [Schistosoma mansoni] emb|CAZ32988.1| heat shock protein 70 (hsp70)-interacting protein, putative [Schistosoma mansoni]	320	50	2e-79
FG1_Contig21680	326	607	324.993
FG1_Contig13256	387	720	324.731	emb|CAX78749.1| Ribosomal protein L9 [Schistosoma japonicum]	118	77.9661	1e-48
FG1_Contig22515	287	532	323.543
FG1_Contig12191	941	1744	323.489	gb|ABL96627.1| fasciclin I-like protein [Paragonimus westermani]	213	72.3005	2e-93
FG1_Contig20838	320	593	323.45	ref|XP_002571722.1| serine/threonine protein kinase [Schistosoma mansoni] emb|CAZ27952.1| serine/threonine protein kinase [Schistosoma mansoni]	116	37.931	2e-08
FG1_Contig21330	1305	2418	323.406	ref|NP_001087574.1| MGC84749 protein [Xenopus laevis] gb|AAH80121.1| MGC84749 protein [Xenopus laevis]	416	91.3462	0
FG1_Contig19637	1551	2871	323.09
FG1_Contig20963	288	533	323.026
FG1_Contig15733	823	1523	323	sp|P56598.2|GST29_FASHE RecName: Full=Glutathione S-transferase class-mu 26 kDa isozyme 1; Short=GST1; AltName: Full=Fh1 prf||1905266D glutathione S transferase:ISOTYPE=GST1	222	96.3964	1e-123
FG1_Contig675	332	614	322.799	ref|XP_002576867.1| ribonucleoside-diphosphate reductase small chain [Schistosoma mansoni] emb|CAZ33104.1| ribonucleoside-diphosphate reductase small chain, putative [Schistosoma mansoni]	110	87.2727	8e-50
FG1_Contig39218	343	633	322.116
FG1_Contig21511	1638	3017	321.487	gb|ACJ15284.1| tektin A1 [Haliotis asinina]	421	44.6556	3e-90
FG1_Contig10009	628	1153	320.459
FG1_Contig16230	565	1031	318.502	ref|XP_002578655.1| 40S ribosomal protein S18 [Schistosoma mansoni] emb|CAZ34893.1| 40S ribosomal protein S18, putative [Schistosoma mansoni]	135	90.3704	9e-66
FG1_Contig21676	559	1020	318.486
FG1_Contig15787	835	1523	318.358
FG1_Contig12954	385	702	318.258	emb|CAX83046.1| 60S ribosomal protein L8 [Schistosoma japonicum]	113	92.0354	4e-55
FG1_Contig19759	392	714	317.918	emb|CAX73396.1| Serine/threonine/tyrosine-interacting-like protein 1 [Schistosoma japonicum]	49	53.0612	9e-09
FG1_Contig15538	509	927	317.881	ref|XP_002576426.1| 60S ribosomal protein L8 [Schistosoma mansoni] emb|CAZ32663.1| 60S ribosomal protein L8, putative [Schistosoma mansoni]	159	87.4214	6e-76
FG1_Contig5406	533	969	317.321
FG1_Contig19957	868	1578	317.314	gb|ACS94976.1| leucine amino peptidase [Fasciola gigantica]	242	100	1e-133
FG1_Contig19442	972	1767	317.302
FG1_Contig3422	865	1571	317.002	ref|XP_001310118.1| viral A-type inclusion protein [Trichomonas vaginalis G3] gb|EAX97188.1| viral A-type inclusion protein, putative [Trichomonas vaginalis G3]	202	26.2376	9e-09
FG1_Contig14002	1335	2422	316.661	gb|ABJ97277.1| reverse transcriptase [Maculinea arion]	66	42.4242	1e-06
FG1_Contig8051	807	1463	316.427	gb|AAX28576.2| SJCHGC06110 protein [Schistosoma japonicum]	51	86.2745	3e-19
FG1_Contig1279	621	1125	316.201
FG1_Contig19562	566	1024	315.781	gb|AAX27321.2| SJCHGC02398 protein [Schistosoma japonicum]	185	36.7568	2e-28
FG1_Contig21833	209	378	315.681
FG1_Contig23393	360	651	315.632	ref|XP_002576607.1| 40S ribosomal protein S6 [Schistosoma mansoni] emb|CAZ32844.1| 40S ribosomal protein S6, putative [Schistosoma mansoni]	119	88.2353	2e-55
FG1_Contig21020	296	535	315.475
FG1_Contig26900	1405	2539	315.42
FG1_Contig19690	319	576	315.162
FG1_Contig20848	737	1330	314.983	emb|CAX69527.1| hypothetical protein [Schistosoma japonicum]	80	68.75	9e-28
FG1_Contig29041	748	1347	314.317	ref|XP_002572793.1| 60S ribosomal protein L10 [Schistosoma mansoni] emb|CAZ29025.1| 60S ribosomal protein L10, putative [Schistosoma mansoni]	220	86.8182	1e-112
FG1_Contig6998	341	614	314.28	ref|XP_923757.1| PREDICTED: hypothetical protein isoform 2 [Mus musculus]	98	63.2653	1e-31
FG1_Contig21168	396	713	314.265	emb|CAM97394.1| heat shock protein 70 [Echinostoma caproni]	71	85.9155	8e-29
FG1_Contig15547	510	917	313.835
FG1_Contig21311	500	898	313.479	ref|XP_002575659.1| SmIrV1 protein [Schistosoma mansoni] gb|AAA02575.1| SmIrV1 protein [Schistosoma mansoni] emb|CAZ31892.1| SmIrV1 protein, putative [Schistosoma mansoni]	164	62.8049	2e-52
FG1_Contig25257	1329	2385	313.232	ref|NP_001079857.1| hypothetical protein LOC379547 [Xenopus laevis] gb|AAH56029.1| MGC68964 protein [Xenopus laevis]	45	46.6667	5e-45
FG1_Contig22122	661	1186	313.174	ref|XP_002573837.1| membrane associated proteins in eicosanoid and glutathione metabolism family member [Schistosoma mansoni] emb|CAZ30070.1| membrane associated proteins in eicosanoid and glutathione metabolism family member, putative [Schistosoma mansoni]	87	56.3218	1e-21
FG1_Contig19569	1831	3280	312.671	emb|CAX69395.1| early growth response 1 [Schistosoma japonicum]	131	63.3588	1e-39
FG1_Contig15704	816	1459	312.081	ref|XP_002572497.1| hypothetical protein [Schistosoma mansoni] emb|CAZ28729.1| conserved hypothetical protein [Schistosoma mansoni]	148	52.027	3e-40
FG1_Contig19808	1820	3254	312.067	emb|CAX82387.1| Lymphocyte cytosolic protein 1 [Schistosoma japonicum]	595	67.2269	0
FG1_Contig22425	446	797	311.907
FG1_Contig20714	439	784	311.712	gb|AAW24817.1| SJCHGC05252 protein [Schistosoma japonicum] emb|CAX71861.1| Ribosomal Protein, Small subunit [Schistosoma japonicum] emb|CAX71868.1| Ribosomal Protein, Small subunit [Schistosoma japonicum] emb|CAX71870.1| Ribosomal Protein, Small subunit [Schistosoma japonicum] emb|CAX71871.1| Ribosomal Protein, Small subunit [Schistosoma japonicum] emb|CAX71872.1| Ribosomal Protein, Small subunit…	115	72.1739	9e-41
FG1_92393	205	366	311.623	gb|AAW26901.1| SJCHGC09144 protein [Schistosoma japonicum]	66	71.2121	3e-20
FG1_Contig29850	343	612	311.429
FG1_Contig20938	1228	2190	311.278
FG1_Contig25636	872	1555	311.255
FG1_Contig23675	243	433	311.017
FG1_Contig13320	591	1053	310.988
FG1_Contig6108	2166	3857	310.809	gb|ACE06950.1| unknown [Schistosoma japonicum]	187	31.016	4e-16
FG1_Contig2427	689	1225	310.327	gb|AAW25436.1| SJCHGC01281 protein [Schistosoma japonicum] dbj|BAD90103.1| thioredoxin peroxidase-3 [Schistosoma japonicum] emb|CAX73494.1| Peroxiredoxin 5037 [Schistosoma japonicum]	193	79.7927	4e-88
FG1_Contig14183	1131	2009	310.041	ref|XP_792277.2| PREDICTED: similar to beta-arrestin 1, putative [Strongylocentrotus purpuratus] ref|XP_001195887.1| PREDICTED: similar to beta-arrestin 1, putative [Strongylocentrotus purpuratus]	296	28.3784	1e-11
FG1_Contig21383	541	958	309.08	gb|ABC74792.1| ferritin-like protein [Fasciola hepatica]	96	36.4583	1e-13
FG1_Contig20832	368	651	308.77
FG1_Contig22277	240	424	308.359	gb|AAD23997.1|AF112567_1 glutathione S-transferase [Fasciola gigantica] gb|ACH88355.1| glutathione S-transferase [Fasciola gigantica]	29	100	1e-09
FG1_Contig14126	587	1037	308.349	ref|XP_966688.1| PREDICTED: similar to putative Rho family small GTP binding protein cdc42 isoform 1 [Tribolium castaneum] gb|EFA03253.1| hypothetical protein TcasGA2_TC013187 [Tribolium castaneum]	176	85.7955	1e-84
FG1_Contig22818	349	616	308.076
FG1_Contig19950	350	617	307.694	gb|AAT35230.1| mitochondrial malate dehydrogenase [Clonorchis sinensis]	116	86.2069	3e-51
FG1_Contig19672	432	760	307.066
FG1_Contig19436	499	877	306.762
FG1_Contig4131	441	775	306.736
FG1_Contig19415	1286	2259	306.604	gb|ACI04164.1| cathepsin D-like aspartic protease precursor [Fasciola hepatica]	402	99.7512	0
FG1_Contig14228	2101	3688	306.385	ref|XP_002574365.1| hypothetical protein [Schistosoma mansoni] emb|CAZ30598.1| expressed protein [Schistosoma mansoni]	509	36.7387	2e-74
FG1_Contig21345	882	1548	306.341	emb|CAX69471.1| Beta-1,3-galactosyltransferase brn [Schistosoma japonicum]	254	39.3701	3e-50
FG1_Contig19817	388	680	305.9	sp|P52962.1|MOES_LYTVA RecName: Full=Moesin gb|AAC46514.1| moesin [Lytechinus variegatus]	127	59.8425	4e-40
FG1_Contig19601	202	354	305.882
FG1_Contig11034	313	548	305.59
FG1_Contig31586	1281	2242	305.484	gb|AAW24648.1| SJCHGC06313 protein [Schistosoma japonicum] gb|AAW62258.1| unknown protein [Schistosoma japonicum] emb|CAX73216.1| protein phosphatase 1, catalytic subunit, gamma isoform [Schistosoma japonicum]	326	97.546	0
FG1_Contig7924	931	1629	305.403	ref|XP_002580455.1| hypothetical protein [Schistosoma mansoni] emb|CAZ36694.1| 4.1 G protein, putative [Schistosoma mansoni]	299	29.4314	1e-20
FG1_Contig12039	515	900	305.027
FG1_Contig20203	617	1078	304.955	gb|AAN03782.1|AF480464_1 adenylate kinase [Clonorchis sinensis]	109	81.6514	1e-43
FG1_Contig2962	1924	3361	304.906
FG1_Contig22338	691	1207	304.882	emb|CAX70619.1| Heat shock protein 67B2 [Schistosoma japonicum] emb|CAX70620.1| Heat shock protein 67B2 [Schistosoma japonicum]	122	56.5574	2e-34
FG1_Contig7317	1417	2475	304.865	ref|XP_002575962.1| tektin [Schistosoma mansoni] emb|CAZ32197.1| tektin, putative [Schistosoma mansoni]	364	67.8571	1e-140
FG1_Contig21705	626	1093	304.753	ref|XP_002577272.1| hypothetical protein [Schistosoma mansoni] emb|CAZ33509.1| hypothetical protein [Schistosoma mansoni]	190	43.1579	3e-35
FG1_Contig21260	628	1096	304.616	emb|CAX78539.1| eukaryotic translation elongation factor 1 gamma [Schistosoma japonicum]	153	73.8562	3e-66
FG1_Contig19413	852	1483	303.811
FG1_Contig23881	419	729	303.68
FG1_Contig21633	722	1255	303.395	emb|CAX72246.1| ribosomal protein S3 [Schistosoma japonicum] emb|CAX72247.1| ribosomal protein S3 [Schistosoma japonicum] emb|CAX72249.1| ribosomal protein S3 [Schistosoma japonicum] emb|CAX72251.1| ribosomal protein S3 [Schistosoma japonicum] emb|CAX72253.1| ribosomal protein S3 [Schistosoma japonicum] emb|CAX72254.1| ribosomal protein S3 [Schistosoma japonicum] emb|CAX72255.1| ribosomal protein…	224	89.2857	1e-108
FG1_Contig10586	396	688	303.246
FG1_Contig22088	350	607	302.707	emb|CAX73915.1| hypotheticial protein [Schistosoma japonicum] emb|CAX73916.1| hypotheticial protein [Schistosoma japonicum]	66	65.1515	5e-16
FG1_Contig15667	620	1075	302.635	emb|CAX76110.1| putative tubulin, beta, 2 [Schistosoma japonicum] emb|CAX76111.1| putative tubulin, beta, 2 [Schistosoma japonicum] emb|CAX76112.1| putative tubulin, beta, 2 [Schistosoma japonicum] emb|CAX76113.1| putative tubulin, beta, 2 [Schistosoma japonicum] emb|CAX76114.1| putative tubulin, beta, 2 [Schistosoma japonicum] emb|CAX76115.1| putative tubulin, beta, 2 [Schistosoma japonicum] emb…	182	89.5604	7e-90
FG1_Contig21323	511	885	302.291
FG1_Contig21141	449	777	302.049	emb|CAX73644.1| 33 kDa inner dynein arm light chain, axonemal (p33) [Schistosoma japonicum]	130	57.6923	3e-30
FG1_Contig19942	877	1513	301.121	emb|CAX73842.1| 1-aminocyclopropane-1-carboxylate synthase/ alanine transaminase/ transferase, transferring nitrogenous groups [Schistosoma japonicum]	272	73.8971	1e-116
FG1_Contig30819	206	355	300.79
FG1_Contig22888	307	529	300.76	tpg|DAA04498.1| TPA_exp: pol polyprotein [Schistosoma mansoni]	92	57.6087	1e-21
FG1_Contig22256	1052	1812	300.639
FG1_Contig444	208	358	300.415	ref|XP_001089535.1| PREDICTED: similar to zinc finger protein 474 [Macaca mulatta]	69	59.4203	5e-15
FG1_Contig20930	480	826	300.359	ref|XP_002614006.1| hypothetical protein BRAFLDRAFT_67410 [Branchiostoma floridae] gb|EEN70015.1| hypothetical protein BRAFLDRAFT_67410 [Branchiostoma floridae]	119	62.1849	4e-38
FG1_Contig9098	514	884	300.187
FG1_Contig20074	360	619	300.117	gb|ABZ82030.1| lactate dehydrogenase-like protein [Clonorchis sinensis]	82	76.8293	1e-30
FG1_Contig22483	208	357	299.576
FG1_Contig21307	270	463	299.309
FG1_Contig30391	343	588	299.216
FG1_Contig1699	926	1586	298.947
FG1_Contig23914	249	426	298.616
FG1_Contig2935	479	818	298.071	gb|AAW26348.1| SJCHGC02419 protein [Schistosoma japonicum] emb|CAX70037.1| heparin binding protein [Schistosoma japonicum] emb|CAX71837.1| heparin binding protein [Schistosoma japonicum] emb|CAX71838.1| heparin binding protein [Schistosoma japonicum] emb|CAX71839.1| heparin binding protein [Schistosoma japonicum] emb|CAX78193.1| heparin binding protein [Schistosoma japonicum] emb|CAX78194.1| hepa…	95	72.6316	4e-33
FG1_Contig20605	844	1441	298.005	gb|AAZ17561.2| phosphoglycerate kinase [Fasciola hepatica]	262	100	1e-145
FG1_Contig16764	621	1060	297.932
FG1_Contig694	377	643	297.695	ref|XP_002578535.1| DNA-directed rna polymerase subunit rpb6 [Schistosoma mansoni] emb|CAZ34773.1| DNA-directed rna polymerase subunit rpb6, putative [Schistosoma mansoni]	96	84.375	3e-38
FG1_484108	206	351	297.401
FG1_Contig10743	878	1494	297.001	ref|XP_001633829.1| predicted protein [Nematostella vectensis] gb|EDO41766.1| predicted protein [Nematostella vectensis]	275	70.1818	1e-113
FG1_Contig20679	261	444	296.924
FG1_Contig11166	861	1463	296.581	ref|XP_002116443.1| expressed hypothetical protein [Trichoplax adhaerens] gb|EDV21113.1| expressed hypothetical protein [Trichoplax adhaerens]	102	46.0784	5e-16
FG1_Contig19935	295	501	296.427	gb|AAW26133.1| SJCHGC09059 protein [Schistosoma japonicum] emb|CAX70248.1| DM9 domain-containing protein [Schistosoma japonicum] emb|CAX70249.1| DM9 domain-containing protein [Schistosoma japonicum] emb|CAX70250.1| DM9 domain-containing protein [Schistosoma japonicum]	89	65.1685	6e-29
FG1_Contig19584	733	1244	296.223	emb|CAX76656.1| deoxyribonuclease [Schistosoma japonicum]	225	70.6667	1e-89
FG1_Contig6213	213	361	295.822
FG1_Contig20620	330	559	295.665	ref|XP_002572939.1| 40S ribosomal protein S30 [Schistosoma mansoni] emb|CAZ29171.1| 40S ribosomal protein S30, putative [Schistosoma mansoni]	105	61.9048	7e-28
FG1_Contig21047	573	969	295.169	ref|XP_002580138.1| voltage-dependent anion-selective channel [Schistosoma mansoni] emb|CAZ36377.1| voltage-dependent anion-selective channel, putative [Schistosoma mansoni]	116	50.8621	2e-30
FG1_Contig11007	537	908	295.13	emb|CAX73841.1| 1-aminocyclopropane-1-carboxylate synthase/ alanine transaminase/ transferase, transferring nitrogenous groups [Schistosoma japonicum]	177	73.4463	1e-70
FG1_Contig17346	943	1594	295.039	ref|XP_002578722.1| hypothetical protein [Schistosoma mansoni] emb|CAZ34960.1| expressed protein [Schistosoma mansoni]	298	35.5705	2e-45
FG1_Contig19897	314	530	294.611
FG1_Contig20731	4204	7095	294.572	gb|AAA29905.1| myosin heavy chain [Schistosoma mansoni]	1351	74.0192	0
FG1_Contig2708	402	677	293.944	emb|CAX83707.1| Gag-Pol polyprotein [Schistosoma japonicum]	127	42.5197	1e-21
FG1_Contig5691	332	557	292.833	emb|CAX80664.1| hypothetical protein [Schistosoma japonicum]	74	43.2432	7e-09
FG1_Contig27286	363	609	292.828	gb|AAP40019.1| neuronal nitric oxidse synthase protein inhibitor [Epinephelus akaara]	82	92.6829	4e-40
FG1_Contig11586	1134	1902	292.752	ref|XP_002581220.1| dihydrolipoamide succinyltransferase component of 2-oxoglutarate dehydrogenase [Schistosoma mansoni] emb|CAZ37459.1| dihydrolipoamide succinyltransferase component of 2-oxoglutarate dehydrogenase, putative [Schistosoma mansoni]	325	60.6154	1e-98
FG1_Contig21305	240	402	292.359	gb|AAH67330.1| Hexokinase 1 [Danio rerio] emb|CAX14062.1| hexokinase 1 [Danio rerio] emb|CAX13875.1| hexokinase 1 [Danio rerio]	66	39.3939	3e-06
FG1_Contig23998	2295	3841	292.122
FG1_Contig24865	297	496	291.493
FG1_Contig19687	292	487	291.104	ref|NP_001090003.1| hypothetical protein LOC735074 [Xenopus laevis] gb|AAH92154.1| MGC115171 protein [Xenopus laevis]	88	97.7273	5e-43
FG1_Contig19596	733	1222	290.984	pdb|1O0L|A Chain A, The Structure Of Bcl-W Reveals A Role For The C-Terminal Residues In Modulating Biological Activity	143	25.8741	1e-06
FG1_Contig22110	863	1436	290.433
FG1_Contig9102	294	489	290.311	emb|CAX70856.1| hypothetical protein [Schistosoma japonicum]	73	63.0137	2e-19
FG1_Contig36979	309	513	289.775
FG1_Contig7719	249	413	289.503
FG1_Contig17484	1558	2582	289.262
FG1_Contig20066	916	1518	289.253
FG1_Contig6644	641	1061	288.908	ref|XP_002579471.1| mitochondrial phosphate carrier protein [Schistosoma mansoni] emb|CAZ35710.1| mitochondrial phosphate carrier protein, putative [Schistosoma mansoni]	161	83.8509	3e-73
FG1_Contig22801	601	994	288.678
FG1_Contig21698	1416	2340	288.44
FG1_Contig6273	604	998	288.4
FG1_Contig8094	298	492	288.172	ref|XP_002127762.1| PREDICTED: similar to predicted protein [Ciona intestinalis]	82	51.2195	4e-18
FG1_Contig13725	664	1096	288.101
FG1_Contig23041	680	1120	287.482	emb|CAX75993.1| putative Cofilin-1 [Schistosoma japonicum] emb|CAX75995.1| putative Cofilin-1 [Schistosoma japonicum]	122	56.5574	9e-37
FG1_Contig7275	500	823	287.298	ref|XP_002579138.1| acetyl-CoA carboxylase; methylcrotonyl-CoA carboxylase [Schistosoma mansoni] emb|CAZ35377.1| acetyl-CoA carboxylase; methylcrotonyl-CoA carboxylase [Schistosoma mansoni]	116	78.4483	7e-47
FG1_Contig1620	2404	3946	286.5	ref|XP_788900.2| PREDICTED: similar to OTTHUMP00000016774 [Strongylocentrotus purpuratus] ref|XP_001186148.1| PREDICTED: similar to OTTHUMP00000016774 [Strongylocentrotus purpuratus]	167	31.1377	2e-16
FG1_Contig21773	343	563	286.495
FG1_Contig20824	206	338	286.386	emb|CAP72047.1| tubulin alpha-4 [Fasciola hepatica]	68	100	2e-32
FG1_Contig22778	383	628	286.196
FG1_Contig19796	833	1364	285.806	emb|CAX70299.1| ubiquitin-conjugating enzyme E2G 2 [Schistosoma japonicum] emb|CAX70300.1| ubiquitin-conjugating enzyme E2G 2 [Schistosoma japonicum] emb|CAX74912.1| ubiquitin-conjugating enzyme E2G 2 [Schistosoma japonicum] emb|CAX74913.1| ubiquitin-conjugating enzyme E2G 2 [Schistosoma japonicum]	168	93.4524	3e-90
FG1_Contig7233	295	483	285.777
FG1_Contig20147	561	918	285.616	dbj|BAA03909.1| alpha-1 tubulin [Caenorhabditis elegans] prf||2111240A tubulin:ISOTYPE=alpha	175	48.5714	5e-42
FG1_Contig4481	1231	2011	285.139	ref|XP_002579226.1| tektin [Schistosoma mansoni] emb|CAZ35465.1| tektin, putative [Schistosoma mansoni]	389	71.9794	1e-160
FG1_Contig25624	3406	5548	284.311	ref|XP_002573862.1| hypothetical protein [Schistosoma mansoni] emb|CAZ30095.1| hypothetical protein [Schistosoma mansoni]	781	60.4353	0
FG1_Contig31999	353	574	283.818
FG1_Contig14813	462	750	283.349	emb|CAG44455.1| cAMP-dependent protein kinase catalytic subunit [Amblyomma hebraeum]	54	48.1481	5e-10
FG1_Contig14045	469	761	283.214	tpg|DAA04497.1| TPA_exp: pol polyprotein [Schistosoma mansoni]	155	38.7097	1e-24
FG1_Contig29331	307	498	283.135
FG1_Contig197	414	671	282.894
FG1_Contig20016	400	647	282.323
FG1_Contig20391	669	1080	281.773	emb|CAX74791.1| hypothetical protein [Schistosoma japonicum] emb|CAX74792.1| hypothetical protein [Schistosoma japonicum] emb|CAX74793.1| hypothetical protein [Schistosoma japonicum]	60	53.3333	2e-12
FG1_Contig21181	285	460	281.718	ref|XP_002576607.1| 40S ribosomal protein S6 [Schistosoma mansoni] emb|CAZ32844.1| 40S ribosomal protein S6, putative [Schistosoma mansoni]	59	57.6271	6e-08
FG1_Contig21174	238	384	281.616	gb|AAW26450.2| SJCHGC09642 protein [Schistosoma japonicum] emb|CAX76678.1| ribosomal protein L36 [Schistosoma japonicum] emb|CAX76679.1| ribosomal protein L36 [Schistosoma japonicum] emb|CAX76680.1| ribosomal protein L36 [Schistosoma japonicum] emb|CAX76681.1| ribosomal protein L36 [Schistosoma japonicum] emb|CAX76682.1| ribosomal protein L36 [Schistosoma japonicum] emb|CAX76683.1| ribosomal prot…	69	78.2609	4e-24
FG1_Contig19730	838	1351	281.393	gb|ABS52704.1| heat shock protein 70 [Fasciola hepatica]	246	67.4797	2e-88
FG1_Contig22499	915	1473	280.986	sp|Q5DAA3.1|RS3A_SCHJA RecName: Full=40S ribosomal protein S3a gb|AAW27253.1| unknown [Schistosoma japonicum] emb|CAX76348.1| ribosomal protein S3A [Schistosoma japonicum] emb|CAX71024.1| ribosomal protein S3A [Schistosoma japonicum] emb|CAX71027.1| ribosomal protein S3A [Schistosoma japonicum] emb|CAX71029.1| ribosomal protein S3A [Schistosoma japonicum] emb|CAX71030.1| ribosomal protein S3A [Sc…	239	84.9372	1e-113
FG1_Contig25253	625	1006	280.944	ref|XP_002577623.1| apoferritin-2 [Schistosoma mansoni] emb|CAZ33861.1| apoferritin-2 [Schistosoma mansoni]	87	49.4253	1e-15
FG1_Contig14616	593	954	280.799
FG1_Contig21634	1642	2640	280.629	ref|NP_001032667.1| hypothetical protein LOC641580 [Danio rerio] gb|AAI10109.1| Zgc:123250 [Danio rerio]	452	31.6372	2e-59
FG1_Contig21356	787	1265	280.555
FG1_Contig3086	681	1093	280.14
FG1_Contig21564	720	1155	279.996	emb|CAC86126.1| putative cys1 protein [Fasciola hepatica]	151	98.6755	3e-82
FG1_Contig20896	1470	2356	279.744
FG1_Contig22341	409	655	279.525
FG1_Contig20933	868	1390	279.51	tpe|CAJ00238.1| TPA: endonuclease-reverse transcriptase [Schistosoma mansoni]	280	30.3571	8e-29
FG1_Contig10236	446	714	279.425
FG1_Contig6129	212	339	279.104
FG1_Contig19692	411	657	279.014
FG1_Contig17682	764	1221	278.949	ref|XP_002571755.1| ATP synthase alpha subunit mitochondrial [Schistosoma mansoni] emb|CAZ27985.1| ATP synthase alpha subunit mitochondrial, putative [Schistosoma mansoni]	244	84.0164	1e-105
FG1_Contig11533	1472	2352	278.889	ref|XP_002573071.1| fragile X related 2 frx2 [Schistosoma mansoni] emb|CAZ29303.1| fragile X related 2, frx2 [Schistosoma mansoni]	65	72.3077	4e-17
FG1_Contig23140	223	356	278.643	gb|AAW27593.1| SJCHGC09090 protein [Schistosoma japonicum] emb|CAX76076.1| putative ribosomal protein S13 [Schistosoma japonicum] emb|CAX76077.1| putative ribosomal protein S13 [Schistosoma japonicum] emb|CAX76078.1| putative ribosomal protein S13 [Schistosoma japonicum] emb|CAX76079.1| putative ribosomal protein S13 [Schistosoma japonicum] emb|CAX76080.1| putative ribosomal protein S13 [Schistos…	53	90.566	3e-20
FG1_Contig23095	284	453	278.408
FG1_Contig19431	1908	3043	278.372	ref|XP_001372767.1| PREDICTED: similar to dynein, axonemal, heavy polypeptide 5 [Monodelphis domestica]	559	52.415	1e-175
FG1_Contig23551	338	539	278.339	emb|CAK47550.1| enolase [Fasciola hepatica]	104	100	5e-52
FG1_Contig22025	3318	5277	277.596	ref|XP_002574293.1| dynein heavy chain 3' fragment [Schistosoma mansoni] emb|CAZ30526.1| dynein heavy chain, 3' fragment [Schistosoma mansoni]	948	81.6456	0
FG1_Contig21414	385	612	277.455	emb|CAX74979.1| putative heat shock factor binding protein 1 [Schistosoma japonicum]	76	80.2632	2e-27
FG1_Contig22186	845	1343	277.41	ref|XP_002572617.1| 40S ribosomal protein S4 [Schistosoma mansoni] emb|CAZ28849.1| 40S ribosomal protein S4, putative [Schistosoma mansoni]	262	88.9313	1e-139
FG1_Contig5208	570	905	277.125	gb|EFA07966.1| hypothetical protein TcasGA2_TC005548 [Tribolium castaneum]	131	25.9542	9e-08
FG1_Contig26582	767	1217	276.948
FG1_Contig19793	1038	1645	276.612	ref|NP_001079644.1| hypothetical protein LOC379331 [Xenopus laevis] gb|AAH46664.1| MGC52968 protein [Xenopus laevis]	238	38.2353	1e-32
FG1_Contig21263	390	618	276.583	sp|Q3SZT6.1|CA192_BOVIN RecName: Full=UPF0740 protein C1orf192 homolog gb|AAI02718.1| MGC128008 protein [Bos taurus]	74	45.9459	5e-09
FG1_Contig20444	296	469	276.556
FG1_Contig10395	749	1186	276.379	ref|XP_002059158.1| GJ16241 [Drosophila virilis] gb|EDW71216.1| GJ16241 [Drosophila virilis]	91	57.1429	2e-27
FG1_Contig12571	1525	2411	275.95
FG1_Contig19592	1051	1661	275.848
FG1_Contig12933	417	659	275.836
FG1_Contig17714	1073	1695	275.723	ref|XP_002576452.1| heterogeneous nuclear ribonucleoprotein [Schistosoma mansoni] emb|CAZ32689.1| heterogeneous nuclear ribonucleoprotein l (hnrnp l), putative [Schistosoma mansoni]	379	48.285	4e-97
FG1_Contig20655	551	869	275.277	emb|CAG11983.1| unnamed protein product [Tetraodon nigroviridis]	62	53.2258	2e-11
FG1_Contig22408	1803	2843	275.222	ref|XP_002577547.1| high-density lipoprotein receptor (hdl) [Schistosoma mansoni] emb|CAZ33785.1| high-density lipoprotein receptor (hdl) [Schistosoma mansoni]	382	40.0524	1e-65
FG1_Contig20326	361	569	275.111
FG1_Contig21290	311	490	275.003
FG1_Contig15601	2408	3792	274.862	ref|XP_002597377.1| hypothetical protein BRAFLDRAFT_118210 [Branchiostoma floridae] gb|EEN53389.1| hypothetical protein BRAFLDRAFT_118210 [Branchiostoma floridae]	379	38.2586	1e-61
FG1_Contig11937	340	535	274.648
FG1_Contig20652	415	653	274.642
FG1_Contig20351	492	774	274.586	ref|XP_002578848.1| 30S ribosomal protein S8 [Schistosoma mansoni] emb|CAZ35086.1| 30S ribosomal protein S8, putative [Schistosoma mansoni]	130	89.2308	2e-62
FG1_Contig24677	267	420	274.562
FG1_Contig21573	769	1209	274.411
FG1_Contig16394	804	1262	273.972	ref|NP_990792.1| peptidylprolyl isomerase B precursor [Gallus gallus] sp|P24367.1|PPIB_CHICK RecName: Full=Peptidyl-prolyl cis-trans isomerase B; Short=PPIase; Short=Rotamase; AltName: Full=Cyclophilin B; AltName: Full=S-cyclophilin; Short=SCYLP; Flags: Precursor gb|AAA49064.1| S-cyclophilin [Gallus gallus]	200	65.5	1e-65
FG1_Contig19704	799	1254	273.938	ref|XP_002573608.1| hypothetical protein [Schistosoma mansoni] emb|CAZ29840.1| expressed protein [Schistosoma mansoni]	205	45.3659	2e-43
FG1_Contig20202	285	447	273.757
FG1_Contig20272	361	566	273.66	gb|AAW26386.1| SJCHGC04576 protein [Schistosoma japonicum] emb|CAX74407.1| hypotheticial protein [Schistosoma japonicum] emb|CAX74408.1| hypotheticial protein [Schistosoma japonicum]	52	50	4e-08
FG1_Contig3461	495	776	273.627
FG1_489927	222	348	273.608	ref|XP_002575053.1| sec61 gamma subunit [Schistosoma mansoni] emb|CAZ31286.1| sec61 gamma subunit, putative [Schistosoma mansoni]	31	83.871	3e-07
FG1_Contig7547	276	432	273.198
FG1_Contig16469	588	920	273.094
FG1_Contig21483	769	1203	273.05	ref|XP_001645325.1| hypothetical protein Kpol_1058p4 [Vanderwaltozyma polyspora DSM 70294] gb|EDO17467.1| hypothetical protein Kpol_1058p4 [Vanderwaltozyma polyspora DSM 70294]	149	27.5168	3e-06
FG1_Contig11946	340	531	272.595	ref|XP_002574989.1| arginine/serine-rich splicing factor [Schistosoma mansoni] emb|CAZ31222.1| arginine/serine-rich splicing factor, putative [Schistosoma mansoni]	121	68.595	7e-41
FG1_Contig12700	538	840	272.521	gb|ACO09770.1| Fructose-1,6-bisphosphatase 1 [Osmerus mordax]	60	66.6667	2e-16
FG1_Contig22254	583	910	272.443
FG1_Contig22833	295	460	272.169
FG1_Contig24040	329	513	272.16
FG1_Contig6556	399	620	271.22	dbj|BAA88337.1| ORF2 [Platemys spixii]	105	32.381	4e-06
FG1_Contig14708	970	1507	271.171	ref|XP_001639971.1| predicted protein [Nematostella vectensis] gb|EDO47908.1| predicted protein [Nematostella vectensis]	143	30.0699	2e-15
FG1_Contig20914	300	466	271.123
FG1_Contig21753	668	1037	270.96
FG1_Contig9434	306	475	270.941
FG1_Contig20086	970	1505	270.811
FG1_Contig8189	557	864	270.745
FG1_Contig30316	273	423	270.446	tpe|CAJ00244.1| TPA: endonuclease-reverse transcriptase [Schistosoma mansoni]	87	34.4828	1e-11
FG1_Contig19858	561	869	270.37
FG1_Contig19868	1445	2238	270.33	ref|XP_002429121.1| tubulin alpha-1 chain [Pediculus humanus corporis] gb|EEB16383.1| tubulin alpha-1 chain [Pediculus humanus corporis]	365	62.1918	1e-136
FG1_Contig20056	2172	3361	270.092
FG1_Contig16626	815	1260	269.846	gb|ACE87846.1| protein kinase, cAMP-dependent, catalytic, beta protein [synthetic construct]	205	58.0488	2e-64
FG1_Contig34071	207	320	269.825
FG1_Contig24109	218	337	269.821	gb|AAC24982.2| reverse transcriptase [synthetic construct]	18	66.6667	2e-12
FG1_Contig415	339	524	269.795	ref|XP_002576867.1| ribonucleoside-diphosphate reductase small chain [Schistosoma mansoni] emb|CAZ33104.1| ribonucleoside-diphosphate reductase small chain, putative [Schistosoma mansoni]	90	82.2222	1e-38
FG1_Contig20642	302	466	269.328
FG1_Contig22727	265	408	268.73	emb|CAX76767.1| Ribosomal protein L37a [Schistosoma japonicum] emb|CAX76769.1| Ribosomal protein L37a [Schistosoma japonicum] emb|CAX76771.1| Ribosomal protein L37a [Schistosoma japonicum] emb|CAX76772.1| Ribosomal protein L37a [Schistosoma japonicum] emb|CAX76773.1| Ribosomal protein L37a [Schistosoma japonicum] emb|CAX71260.1| Ribosomal protein L37a [Schistosoma japonicum] emb|CAX71261.1| Ribos…	74	78.3784	1e-28
FG1_Contig22622	367	565	268.711
FG1_Contig7896	241	371	268.695	gb|ABC61054.1| microsomal glutathione transferase [Clonorchis sinensis]	62	70.9677	3e-21
FG1_Contig21802	556	853	267.779	emb|CAX71449.1| hypothetical protein [Schistosoma japonicum]	172	47.6744	2e-33
FG1_Contig24021	431	661	267.687	emb|CAX76221.1| hypotherical protein [Schistosoma japonicum] emb|CAX76222.1| hypotherical protein [Schistosoma japonicum] emb|CAX76225.1| hypotherical protein [Schistosoma japonicum] emb|CAX76226.1| hypotherical protein [Schistosoma japonicum] emb|CAX76227.1| hypotherical protein [Schistosoma japonicum] emb|CAX70979.1| hypotherical protein [Schistosoma japonicum] emb|CAX70980.1| hypotherical prot…	89	78.6517	2e-33
FG1_Contig1088	1560	2391	267.521	ref|XP_002569741.1| dynein heavy chain [Schistosoma mansoni] emb|CAY17032.1| dynein heavy chain, putative [Schistosoma mansoni]	410	61.9512	1e-151
FG1_Contig21654	1545	2365	267.181
FG1_Contig37732	361	552	266.891	gb|ABQ02437.1| legumain-1 [Fasciola gigantica]	141	57.4468	2e-32
FG1_Contig12653	363	555	266.863	emb|CAX75601.1| Heterogeneous nuclear ribonucleoprotein H' [Schistosoma japonicum]	119	68.0672	4e-37
FG1_Contig21387	4351	6626	265.806	ref|XP_001624104.1| predicted protein [Nematostella vectensis] gb|EDO32004.1| predicted protein [Nematostella vectensis]	1451	64.714	0
FG1_Contig22728	392	596	265.377
FG1_Contig17265	936	1421	264.985
FG1_Contig15551	1676	2543	264.835
FG1_Contig15689	521	790	264.662	gb|AAW25534.1| SJCHGC03550 protein [Schistosoma japonicum] emb|CAX70613.1| Histone H2A [Schistosoma japonicum] emb|CAX75537.1| Histone H2A [Schistosoma japonicum] emb|CAX75538.1| Histone H2A [Schistosoma japonicum] emb|CAX75539.1| Histone H2A [Schistosoma japonicum] emb|CAX75540.1| Histone H2A [Schistosoma japonicum]	117	74.359	4e-39
FG1_Contig22545	219	332	264.604	ref|NP_001087778.1| MGC84815 protein [Xenopus laevis] gb|AAH81212.1| MGC84815 protein [Xenopus laevis]	54	98.1481	3e-23
FG1_Contig18355	1086	1646	264.547	ref|XP_002581015.1| receptor for activated PKC [Schistosoma mansoni] gb|AAL84173.1|AF422164_1 receptor for activated PKC [Schistosoma mansoni] emb|CAZ37254.1| receptor for activated PKC, putative [Schistosoma mansoni]	314	78.9809	1e-153
FG1_Contig21293	1998	3027	264.435	ref|XP_968960.1| PREDICTED: similar to AGAP007939-PA [Tribolium castaneum] gb|EFA02541.1| hypothetical protein TcasGA2_TC008246 [Tribolium castaneum]	658	64.4377	0
FG1_Contig23733	772	1169	264.301	ref|XP_002578945.1| annexin [Schistosoma mansoni] emb|CAZ35183.1| annexin, putative [Schistosoma mansoni]	107	58.8785	2e-32
FG1_Contig10461	424	642	264.284	ref|XP_002580454.1| hypothetical protein [Schistosoma mansoni] emb|CAZ36693.1| 4.1 G protein, putative [Schistosoma mansoni]	44	68.1818	1e-08
FG1_Contig6264	228	345	264.111	gb|AAX30187.1| SJCHGC01650 protein [Schistosoma japonicum] emb|CAX76658.1| ribosomal protein L38 [Schistosoma japonicum] emb|CAX76659.1| ribosomal protein L38 [Schistosoma japonicum] emb|CAX76660.1| ribosomal protein L38 [Schistosoma japonicum] emb|CAX76661.1| ribosomal protein L38 [Schistosoma japonicum] emb|CAX76662.1| ribosomal protein L38 [Schistosoma japonicum] emb|CAX71188.1| ribosomal prot…	60	90	1e-22
FG1_Contig1889	205	310	263.943
FG1_Contig19919	1258	1902	263.896	gb|AAQ55798.1| actin [Vannella ebro]	374	60.6952	1e-131
FG1_Contig20165	299	452	263.858
FG1_Contig20878	480	725	263.633	gb|ABZ04249.1| ribosomal protein rpl40 [Lineus viridis]	128	96.0938	1e-66
FG1_Contig24649	204	308	263.526
FG1_Contig19612	1846	2787	263.516	gb|ABL96625.1| fasciclin I-like protein [Paragonimus westermani]	492	59.7561	0
FG1_Contig21301	596	899	263.279	gb|ACY36003.1| myosin regulatory light chain [Fasciola hepatica]	177	92.6554	1e-88
FG1_Contig26105	246	371	263.233
FG1_Contig20882	1062	1600	262.965	emb|CAX73305.1| pyrroline-5-carboxylate reductase [Schistosoma japonicum]	287	52.6132	1e-74
FG1_Contig20974	263	396	262.81
FG1_Contig7120	321	483	262.63
FG1_Contig1973	821	1235	262.559
FG1_Contig21506	429	644	262.018	gb|ABG21822.1| 60S ribosomal protein L34-like protein [Schistosoma mansoni]	120	85	4e-53
FG1_Contig16375	625	938	261.954
FG1_Contig20265	918	1377	261.814
FG1_Contig20741	268	402	261.814
FG1_Contig14149	661	990	261.418	emb|CAM34688.1| vasohibin-like protein [Schistosoma mansoni]	149	56.3758	5e-41
FG1_Contig17208	694	1039	261.311
FG1_Contig22396	294	440	261.221
FG1_Contig19992	510	763	261.13	ref|XP_002571892.1| vacuolar ATP synthase proteolipid subunit 1 2 3 [Schistosoma mansoni] emb|CAZ28122.1| vacuolar ATP synthase proteolipid subunit 1, 2, 3,, putative [Schistosoma mansoni]	55	96.3636	2e-20
FG1_Contig9337	339	507	261.042
FG1_Contig2594	241	360	260.728	gb|ACD65183.1| putative 60S ribosomal protein RPL37A [Phoronis muelleri]	32	71.875	5e-07
FG1_Contig3486	721	1077	260.725	emb|CAX73838.1| Rhabdoid tumor deletion region protein 1 [Schistosoma japonicum] emb|CAX73839.1| Rhabdoid tumor deletion region protein 1 [Schistosoma japonicum]	231	62.3377	4e-79
FG1_Contig19996	474	708	260.71
FG1_Contig35835	237	354	260.71
FG1_Contig18053	858	1281	260.594
FG1_Contig26592	381	568	260.211
FG1_Contig30357	326	485	259.673
FG1_Contig19421	603	897	259.643
FG1_Contig17622	1160	1725	259.557	gb|ACC78613.1| glyceraldehyde 3-phosphate dehydrogenase [Schistosoma bovis]	272	77.9412	1e-122
FG1_Contig19751	783	1164	259.474	gb|ACE06952.1| unknown [Schistosoma japonicum]	89	83.1461	8e-35
FG1_Contig21338	570	846	259.058
FG1_Contig14502	727	1079	259.053	ref|XP_002575932.1| myosin heavy chain IIb [Schistosoma mansoni] emb|CAZ32167.1| Myosin-10 (Myosin heavy chain, nonmuscle IIb) (Nonmuscle myosin heavy chain IIb) (NMMHC II-b) (NMMHC-IIB) (Cellular myosin heavy chain, type B) (Nonmuscle myosin heavy chain-B) (NMMHC-B), putative [Schistosoma mansoni]	240	59.1667	9e-73
FG1_Contig17710	1494	2215	258.777	ref|XP_002570071.1| starch branching enzyme II [Schistosoma mansoni] emb|CAY17721.1| starch branching enzyme II, putative [Schistosoma mansoni]	281	85.7651	1e-147
FG1_Contig6986	226	335	258.725
FG1_Contig28984	303	449	258.646	ref|XP_002571915.1| hypothetical protein [Schistosoma mansoni] emb|CAZ28145.1| leucine zipper protein, putative [Schistosoma mansoni]	62	56.4516	1e-11
FG1_Contig6531	218	323	258.612	ref|XP_002429214.1| leucine-rich repeat-containing protein, putative [Pediculus humanus corporis] gb|EEB16476.1| leucine-rich repeat-containing protein, putative [Pediculus humanus corporis]	66	46.9697	4e-08
FG1_Contig2435	447	662	258.495
FG1_54802	313	463	258.19
FG1_Contig20417	654	967	258.078	ref|XP_002580308.1| 40S ribosomal protein S5 [Schistosoma mansoni] emb|CAZ36547.1| 40S ribosomal protein S5, putative [Schistosoma mansoni]	193	90.1554	3e-96
FG1_Contig20008	489	723	258.067	ref|XP_002569870.1| 60S ribosomal protein L28 [Schistosoma mansoni] emb|CAY17321.1| 60S ribosomal protein L28, putative [Schistosoma mansoni]	105	74.2857	9e-41
FG1_Contig19685	486	718	257.864
FG1_Contig19558	833	1228	257.309	gb|ABZ82044.1| tegumental calcium-binding EF-hand protein [Clonorchis sinensis]	181	57.4586	5e-57
FG1_Contig14155	553	815	257.238
FG1_Contig20765	585	861	256.891
FG1_Contig20763	590	868	256.785	ref|NP_001032345.1| tubulin, beta 4 [Xenopus (Silurana) tropicalis] gb|AAH90613.1| tubulin, beta 4 [Xenopus (Silurana) tropicalis] emb|CAJ82594.1| tubulin, beta 2 [Xenopus tropicalis]	196	91.3265	1e-101
FG1_Contig16286	675	993	256.772	ref|NP_001086484.1| ribosomal protein L19 [Xenopus laevis] gb|AAH75206.1| Rpl19-prov protein [Xenopus laevis]	187	72.7273	5e-69
FG1_Contig19917	1591	2340	256.713
FG1_Contig21441	2123	3120	256.512	ref|XP_002578063.1| ef-hand domain (C-terminal) containing protein [Schistosoma mansoni] emb|CAZ34301.1| ef-hand domain (C-terminal) containing protein, putative [Schistosoma mansoni]	655	60.7634	0
FG1_Contig7815	516	757	256.064
FG1_Contig23727	923	1354	256.047
FG1_Contig15831	1730	2537	255.963	ref|XP_002598327.1| hypothetical protein BRAFLDRAFT_276559 [Branchiostoma floridae] gb|EEN54339.1| hypothetical protein BRAFLDRAFT_276559 [Branchiostoma floridae]	226	40.708	2e-42
FG1_Contig21562	798	1170	255.909	ref|XP_002116218.1| hypothetical protein TRIADDRAFT_50857 [Trichoplax adhaerens] gb|EDV21251.1| hypothetical protein TRIADDRAFT_50857 [Trichoplax adhaerens]	192	37.5	1e-26
FG1_Contig20496	1195	1751	255.753	gb|AAX27496.2| SJCHGC09192 protein [Schistosoma japonicum]	232	60.3448	2e-72
FG1_Contig21666	506	741	255.605	ref|XP_002575659.1| SmIrV1 protein [Schistosoma mansoni] gb|AAA02575.1| SmIrV1 protein [Schistosoma mansoni] emb|CAZ31892.1| SmIrV1 protein, putative [Schistosoma mansoni]	141	68.0851	1e-56
FG1_Contig20037	1205	1764	255.513	emb|CAX76046.1| putative ribosomal protein L4 [Schistosoma japonicum] emb|CAX76049.1| putative ribosomal protein L4 [Schistosoma japonicum]	342	75.731	1e-151
FG1_Contig2204	352	515	255.368	gb|AAW24760.1| SJCHGC09296 protein [Schistosoma japonicum] emb|CAX71560.1| Ribosomal protein L17 [Schistosoma japonicum] emb|CAX77448.1| Ribosomal protein L17 [Schistosoma japonicum] emb|CAX77449.1| Ribosomal protein L17 [Schistosoma japonicum] emb|CAX77450.1| Ribosomal protein L17 [Schistosoma japonicum] emb|CAX77451.1| Ribosomal protein L17 [Schistosoma japonicum] emb|CAX77452.1| Ribosomal prot…	101	79.2079	5e-39
FG1_Contig8717	290	424	255.194
FG1_Contig19871	3070	4487	255.106	ref|NP_001011437.1| hypothetical protein LOC496923 [Xenopus (Silurana) tropicalis] gb|AAH88487.1| hypothetical LOC496923 [Xenopus (Silurana) tropicalis]	905	48.6188	0
FG1_Contig376	845	1235	255.101
FG1_Contig19457	237	346	254.818
FG1_Contig7143	346	505	254.752	gb|AAX30649.1| SJCHGC06493 protein [Schistosoma japonicum] emb|CAX70314.1| protein transport protein Sec61 subunit gamma and related proteins [Schistosoma japonicum] emb|CAX70315.1| protein transport protein Sec61 subunit gamma and related proteins [Schistosoma japonicum] emb|CAX74923.1| protein transport protein Sec61 subunit gamma and related proteins [Schistosoma japonicum] emb|CAX74924.1| pro…	37	94.5946	3e-15
FG1_Contig1931	233	340	254.698
FG1_Contig16041	548	799	254.489	ref|XP_002571653.1| 60S ribosomal protein L24 [Schistosoma mansoni] emb|CAZ27883.1| 60S ribosomal protein L24, putative [Schistosoma mansoni]	110	78.1818	1e-42
FG1_Contig20957	893	1302	254.485	emb|CAJ82630.1| novel protein [Xenopus tropicalis]	185	31.8919	9e-23
FG1_Contig13044	378	551	254.426	gb|AAC36355.1| apoferritin-2 [Schistosoma japonicum] emb|CAX72838.1| Apoferritin-2 [Schistosoma japonicum] emb|CAX72860.1| c-myc binding protein [Schistosoma japonicum]	82	67.0732	2e-27
FG1_Contig21390	2308	3364	254.403	ref|XP_002574476.1| endoplasmin [Schistosoma mansoni] emb|CAZ30709.1| endoplasmin, putative [Schistosoma mansoni]	742	56.469	0
FG1_Contig21296	553	806	254.397	ref|XP_002579047.1| crp-related [Schistosoma mansoni] emb|CAZ35286.1| crp-related [Schistosoma mansoni]	76	75	5e-29
FG1_Contig22404	950	1383	254.098	ref|ZP_05659371.1| autolysin [Enterococcus faecium 1,230,933] ref|ZP_05671427.1| autolysin [Enterococcus faecium 1,231,410] ref|ZP_05831594.1| conserved hypothetical protein [Enterococcus faecium C68] gb|EEV42704.1| autolysin [Enterococcus faecium 1,230,933] gb|EEV54760.1| autolysin [Enterococcus faecium 1,231,410] gb|EEW62833.1| conserved hypothetical protein [Enterococcus faecium C68]	176	25	5e-06
FG1_Contig11834	336	489	254.022	ref|XP_002573105.1| endoplasmic reticulum multispan transmembrane protein-related [Schistosoma mansoni] emb|CAZ29337.1| endoplasmic reticulum multispan transmembrane protein-related [Schistosoma mansoni]	93	68.8172	2e-31
FG1_Contig19576	468	681	253.982	tpg|DAA00890.1| TPA_exp: reverse transcriptase [Schistosoma mansoni]	144	57.6389	7e-41
FG1_Contig4431	1020	1483	253.772	emb|CAX73317.1| ADP-ribosylation factor-like 3 [Schistosoma japonicum]	184	88.0435	5e-89
FG1_Contig10192	1670	2428	253.767
FG1_Contig12412	355	516	253.702
FG1_Contig24092	299	434	253.35
FG1_Contig2416	904	1312	253.319	ref|XP_002572945.1| hypothetical protein [Schistosoma mansoni] emb|CAZ29177.1| conserved hypothetical protein [Schistosoma mansoni]	232	59.9138	2e-76
FG1_Contig21796	311	451	253.115
FG1_Contig11983	689	998	252.821
FG1_Contig20374	714	1034	252.769	gb|AAW27794.1| SJCHGC08964 protein [Schistosoma japonicum]	205	80.9756	3e-95
FG1_Contig2856	210	304	252.672
FG1_Contig7436	233	337	252.451
FG1_Contig22035	475	687	252.444	ref|XP_002574984.1| hypothetical protein [Schistosoma mansoni] emb|CAZ31217.1| hypothetical protein [Schistosoma mansoni]	127	31.4961	2e-07
FG1_Contig27802	321	464	252.299
FG1_Contig15664	770	1112	252.067
FG1_Contig29308	554	800	252.048
FG1_Contig7294	326	470	251.642	emb|CAP72047.1| tubulin alpha-4 [Fasciola hepatica]	82	97.561	1e-42
FG1_Contig30884	311	448	251.432	ref|XP_002581167.1| cathepsin B-like peptidase (C01 family) [Schistosoma mansoni] emb|CAD44624.1| cathepsin B1 isotype 1 [Schistosoma mansoni] emb|CAZ37406.1| cathepsin B-like peptidase (C01 family) [Schistosoma mansoni]	67	83.5821	3e-28
FG1_Contig4274	470	677	251.416	gb|ACR27084.1| leucine aminopeptidase 1 [Clonorchis sinensis]	75	77.3333	3e-28
FG1_Contig19478	317	456	251.078	ref|XP_002580558.1| hypothetical protein [Schistosoma mansoni] emb|CAZ36797.1| expressed protein [Schistosoma mansoni]	97	91.7526	3e-43
FG1_Contig21741	1495	2150	251.015
FG1_Contig30305	215	309	250.855
FG1_Contig23546	763	1096	250.72
FG1_Contig9614	276	396	250.431	emb|CAX71451.1| hypothetical protein [Schistosoma japonicum]	80	36.25	4e-06
FG1_Contig19578	1101	1579	250.321
FG1_Contig19425	1569	2249	250.189	emb|CAP72052.1| tubulin beta-4 [Fasciola hepatica]	426	95.3052	0
FG1_Contig22766	464	665	250.153	gb|AAK35224.1|AF367368_1 yolk ferritin [Paragonimus westermani]	61	36.0656	3e-06
FG1_Contig15925	550	788	250.072
FG1_Contig22602	230	329	249.672
FG1_Contig21790	2494	3566	249.567	emb|CAC86126.1| putative cys1 protein [Fasciola hepatica]	224	96.4286	1e-122
FG1_Contig15535	1524	2179	249.56	ref|XP_002579136.1| tfiia large subunit [Schistosoma mansoni] emb|CAZ35375.1| tfiia large subunit, putative [Schistosoma mansoni]	388	37.6289	2e-38
FG1_Contig20512	402	574	249.223
FG1_Contig16559	603	860	248.934	ref|XP_002571786.1| sh3 domain grb2-like protein B1 (endophilin B1) [Schistosoma mansoni] emb|CAZ28016.1| sh3 domain grb2-like protein B1 (endophilin B1) [Schistosoma mansoni]	66	34.8485	2e-06
FG1_Contig22021	576	820	248.481
FG1_Contig16756	633	901	248.441
FG1_Contig10230	410	583	248.192
FG1_Contig10262	496	705	248.09
FG1_Contig6746	727	1032	247.769
FG1_Contig23240	332	471	247.62
FG1_Contig2297	366	519	247.508	ref|XP_002576345.1| hypothetical protein [Schistosoma mansoni] emb|CAZ32582.1| expressed protein [Schistosoma mansoni]	128	31.25	8e-08
FG1_Contig18464	1493	2115	247.259	emb|CAP72046.1| tubulin alpha-3 [Fasciola hepatica]	443	97.2912	0
FG1_Contig21350	1298	1838	247.157	gb|AAW27171.1| SJCHGC09312 protein [Schistosoma japonicum]	417	95.9233	0
FG1_Contig21486	349	494	247.061
FG1_Contig33186	3032	4285	246.674	ref|XP_786200.2| PREDICTED: similar to Beta heavy chain of outer-arm axonemal dynein ATPase [Strongylocentrotus purpuratus] ref|XP_001178365.1| PREDICTED: similar to Beta heavy chain of outer-arm axonemal dynein ATPase [Strongylocentrotus purpuratus]	215	39.0698	2e-38
FG1_Contig20597	818	1154	246.238
FG1_Contig22525	906	1278	246.21	ref|XP_002572497.1| hypothetical protein [Schistosoma mansoni] emb|CAZ28729.1| conserved hypothetical protein [Schistosoma mansoni]	138	54.3478	2e-36
FG1_Contig9119	427	602	246.077	ref|XP_002580378.1| DEAD box ATP-dependent RNA helicase [Schistosoma mansoni] emb|CAZ36617.1| DEAD box ATP-dependent RNA helicase, putative [Schistosoma mansoni]	123	82.1138	2e-51
FG1_Contig19901	2256	3178	245.877	ref|XP_592833.4| PREDICTED: similar to dual-specificity tyrosine-(Y)-phosphorylation regulated kinase 2 [Bos taurus]	397	74.8111	1e-174
FG1_Contig23057	293	412	245.432
FG1_Contig25507	1446	2033	245.398	gb|ACJ12893.1| cathepsin L1D [Fasciola hepatica]	312	50.3205	7e-84
FG1_Contig24449	344	483	245.07	ref|XP_002571956.1| 60S ribosomal protein L35 [Schistosoma mansoni] emb|CAZ28186.1| 60S ribosomal protein L35, putative [Schistosoma mansoni]	10	100	1e-37
FG1_Contig12161	347	487	244.964
FG1_Contig13950	1125	1578	244.826	ref|XP_001266159.1| glycosyl hydrolase, family 18, putative [Neosartorya fischeri NRRL 181] gb|EAW24262.1| glycosyl hydrolase, family 18, putative [Neosartorya fischeri NRRL 181]	285	26.6667	2e-07
FG1_Contig22583	835	1171	244.778	emb|CAX83707.1| Gag-Pol polyprotein [Schistosoma japonicum]	278	46.0432	9e-64
FG1_Contig20122	741	1039	244.737	emb|CAX78539.1| eukaryotic translation elongation factor 1 gamma [Schistosoma japonicum]	234	70.0855	2e-92
FG1_Contig24046	321	450	244.686
FG1_Contig19824	785	1100	244.582	ref|XP_002571015.1| hypothetical protein [Schistosoma mansoni] emb|CAZ38700.1| hypothetical protein [Schistosoma mansoni]	59	67.7966	7e-16
FG1_Contig14748	2189	3062	244.153	ref|XP_002575438.1| glycyl-tRNA synthetase [Schistosoma mansoni] emb|CAZ31671.1| glycyl-tRNA synthetase, putative [Schistosoma mansoni]	670	70.8955	0
FG1_Contig21037	1079	1508	243.94	ref|XP_002572661.1| beta-galactosidase [Schistosoma mansoni] emb|CAZ28893.1| beta-galactosidase, putative [Schistosoma mansoni]	296	63.8514	1e-115
FG1_Contig14722	818	1143	243.891
FG1_Contig5018	209	292	243.859
FG1_Contig20997	763	1066	243.857	ref|XP_002569646.1| succinyl-CoA synthetase beta chain [Schistosoma mansoni] emb|CAY16894.1| succinyl-CoA synthetase beta chain, putative [Schistosoma mansoni]	251	61.753	1e-85
FG1_Contig24485	403	563	243.84
FG1_Contig18830	4620	6454	243.831	ref|XP_002569741.1| dynein heavy chain [Schistosoma mansoni] emb|CAY17032.1| dynein heavy chain, putative [Schistosoma mansoni]	1540	59.2857	0
FG1_Contig1495	283	395	243.62
FG1_Contig5281	800	1115	243.269	gb|AAX26178.2| SJCHGC09009 protein [Schistosoma japonicum]	210	33.8095	6e-26
FG1_Contig21376	2712	3778	243.15	ref|XP_002579977.1| ef-hand domain (C-terminal) containing protein [Schistosoma mansoni] emb|CAZ36216.1| ef-hand domain (C-terminal) containing protein, putative [Schistosoma mansoni]	760	65.7895	0
FG1_Contig20911	412	573	242.75	ref|NP_001087778.1| MGC84815 protein [Xenopus laevis] gb|AAH81212.1| MGC84815 protein [Xenopus laevis]	46	69.5652	6e-10
FG1_Contig28099	2283	3172	242.51	ref|XP_002110077.1| hypothetical protein TRIADDRAFT_20411 [Trichoplax adhaerens] gb|EDV28243.1| hypothetical protein TRIADDRAFT_20411 [Trichoplax adhaerens]	762	52.6247	0
FG1_Contig12538	359	498	242.124	emb|CAP72054.1| tubulin beta-6 [Fasciola hepatica]	119	86.5546	2e-54
FG1_Contig18837	1545	2142	241.988	gb|ACR27084.1| leucine aminopeptidase 1 [Clonorchis sinensis]	471	63.6943	1e-170
FG1_Contig15271	1064	1473	241.637	ref|XP_002571755.1| ATP synthase alpha subunit mitochondrial [Schistosoma mansoni] emb|CAZ27985.1| ATP synthase alpha subunit mitochondrial, putative [Schistosoma mansoni]	313	92.9712	1e-162
FG1_36316	219	303	241.491
FG1_Contig7989	592	819	241.471	gb|AAL23712.1| vitelline B precursor protein [Opisthorchis viverrini]	133	33.0827	4e-12
FG1_Contig17809	1234	1706	241.305	ref|XP_002573999.1| DNA double-strand break repair rad50 ATPase [Schistosoma mansoni] emb|CAZ30232.1| DNA double-strand break repair rad50 ATPase, putative [Schistosoma mansoni]	271	53.1365	6e-72
FG1_Contig20584	584	806	240.893	ref|YP_214255.1| phage tail fiber-like protein [Prochlorococcus phage P-SSM2] gb|AAX44401.1| phage tail fiber-like protein [Prochlorococcus phage P-SSM2] gb|ACY75899.1| predicted protein [Prochlorococcus phage P-SSM2]	107	42.0561	1e-07
FG1_Contig12918	468	645	240.556	ref|XP_002577104.1| protein-l-isoaspartate o-methyltransferase [Schistosoma mansoni] emb|CAZ33341.1| protein-l-isoaspartate o-methyltransferase, putative [Schistosoma mansoni]	154	73.3766	4e-60
FG1_Contig28962	217	299	240.499
FG1_Contig23629	225	310	240.481
FG1_Contig23084	273	376	240.396	emb|CAX83020.1| Heat shock protein 60 [Schistosoma japonicum]	91	92.3077	5e-42
FG1_Contig24539	210	289	240.204
FG1_Contig9562	480	660	239.997	gb|AAP06166.1| SJCHGC06153 protein [Schistosoma japonicum] emb|CAX70560.1| spaghetti squash [Schistosoma japonicum] emb|CAX75436.1| spaghetti squash [Schistosoma japonicum] emb|CAX75437.1| spaghetti squash [Schistosoma japonicum] emb|CAX75438.1| spaghetti squash [Schistosoma japonicum] emb|CAX75439.1| spaghetti squash [Schistosoma japonicum]	148	85.1351	4e-70
FG1_Contig21422	914	1256	239.853
FG1_Contig438	222	305	239.8
FG1_Contig14250	432	593	239.593
FG1_Contig27875	210	288	239.373
FG1_Contig23763	388	532	239.322
FG1_Contig17965	1950	2672	239.169
FG1_Contig21022	700	959	239.124	ref|XP_002569908.1| hypothetical protein [Schistosoma mansoni] emb|CAY17406.1| expressed protein [Schistosoma mansoni]	164	74.3902	2e-62
FG1_Contig20279	691	944	238.449	gb|AAX27017.2| SJCHGC08480 protein [Schistosoma japonicum]	68	73.5294	4e-22
FG1_Contig5075	377	515	238.434	ref|XP_002572574.1| aquaporin [Schistosoma mansoni] emb|CAZ28806.1| aquaporin, putative [Schistosoma mansoni]	119	39.4958	2e-17
FG1_Contig17564	951	1298	238.23
FG1_Contig20190	974	1329	238.16
FG1_Contig25201	311	424	237.962	emb|CAX69395.1| early growth response 1 [Schistosoma japonicum]	53	60.3774	9e-12
FG1_Contig19366	2419	3297	237.895
FG1_Contig25369	934	1273	237.894	ref|XP_002576231.1| heat shock protein [Schistosoma mansoni] emb|CAZ32467.1| heat shock protein, putative [Schistosoma mansoni]	97	65.9794	9e-27
FG1_Contig2532	232	316	237.74	tpg|DAA04498.1| TPA_exp: pol polyprotein [Schistosoma mansoni]	75	65.3333	4e-23
FG1_Contig19429	536	730	237.717
FG1_Contig20481	778	1059	237.585
FG1_Contig21696	382	519	237.141	ref|XP_002578128.1| heat shock protein 70 [Schistosoma mansoni] emb|CAZ34366.1| heat shock protein 70 (hsp70)-4, putative [Schistosoma mansoni]	101	64.3564	1e-29
FG1_Contig19903	1450	1970	237.138	ref|XP_002581198.1| axonemal dynein intermediate chain [Schistosoma mansoni] emb|CAZ37437.1| axonemal dynein intermediate chain, putative [Schistosoma mansoni]	402	79.3532	0
FG1_Contig13957	533	724	237.09	ref|XP_002576662.1| hypothetical protein [Schistosoma mansoni] emb|CAZ32899.1| expressed protein [Schistosoma mansoni]	74	77.027	6e-27
FG1_Contig17441	719	976	236.932
FG1_Contig22440	213	289	236.821	gb|AAX26191.2| SJCHGC07107 protein [Schistosoma japonicum]	70	58.5714	2e-15
FG1_Contig22400	1463	1985	236.82	emb|CAX82387.1| Lymphocyte cytosolic protein 1 [Schistosoma japonicum]	438	29.6804	2e-47
FG1_Contig2982	275	373	236.744
FG1_Contig20110	365	495	236.709
FG1_511570	319	432	236.372
FG1_Contig23113	2071	2804	236.32	ref|XP_001513055.1| PREDICTED: similar to uridindiphosphoglucosepyrophosphorylase 2 [Ornithorhynchus anatinus]	492	54.065	1e-142
FG1_Contig22320	292	395	236.111
FG1_Contig17118	1750	2367	236.082	emb|CAX73857.1| Granulins precursor (Proepithelin) [Schistosoma japonicum]	524	33.9695	1e-84
FG1_Contig339	278	376	236.072	emb|CAX72220.1| Histone H1-delta [Schistosoma japonicum]	91	74.7253	7e-33
FG1_Contig19599	250	338	235.982	gb|AAP06022.1| similar to XM_085215 similar to ribosomal protein L9 in Homo sapiens [Schistosoma japonicum]	63	77.7778	2e-19
FG1_Contig22259	270	365	235.956
FG1_Contig2543	288	389	235.754
FG1_Contig19916	467	630	235.465
FG1_Contig18036	1304	1759	235.446
FG1_Contig5906	809	1091	235.385
FG1_Contig23409	552	744	235.254
FG1_Contig22157	247	332	234.608
FG1_Contig23902	672	901	234.023
FG1_Contig22295	326	437	233.973
FG1_Contig19887	388	520	233.924
FG1_Contig6370	802	1074	233.74	ref|XP_001203172.1| PREDICTED: similar to RP1-70A9.1, partial [Strongylocentrotus purpuratus] ref|XP_793250.2| PREDICTED: similar to RP1-70A9.1, partial [Strongylocentrotus purpuratus]	118	38.1356	6e-20
FG1_Contig20367	1035	1383	233.23
FG1_Contig21349	337	450	233.069
FG1_Contig37964	227	303	232.98
FG1_Contig35048	613	818	232.914	tpg|DAA04497.1| TPA_exp: pol polyprotein [Schistosoma mansoni]	203	46.3054	5e-42
FG1_Contig33246	1806	2409	232.821
FG1_Contig18401	1783	2376	232.593	ref|XP_002129079.1| PREDICTED: similar to Nice-4 protein homolog isoform 2 [Ciona intestinalis]	137	34.3066	2e-09
FG1_Contig21841	262	349	232.502	ref|XP_002577306.1| 40S ribosomal protein S12 [Schistosoma mansoni] emb|CAZ33543.1| 40S ribosomal protein S12, putative [Schistosoma mansoni]	73	73.9726	4e-24
FG1_Contig12229	389	518	232.425	emb|CAX75038.1| calnexin [Schistosoma japonicum]	129	64.3411	3e-43
FG1_Contig19835	1461	1944	232.246
FG1_Contig19511	1364	1814	232.127
FG1_Contig22100	1330	1767	231.893	gb|AAB25519.2| RRM9 [Drosophila melanogaster]	85	80	2e-33
FG1_Contig13397	393	522	231.836	emb|CAX73644.1| 33 kDa inner dynein arm light chain, axonemal (p33) [Schistosoma japonicum]	81	39.5062	2e-07
FG1_Contig19560	793	1053	231.77
FG1_Contig21300	812	1078	231.721	gb|AAX26563.2| SJCHGC07071 protein [Schistosoma japonicum]	151	37.7483	5e-20
FG1_Contig27817	312	414	231.605	tpe|CAJ00244.1| TPA: endonuclease-reverse transcriptase [Schistosoma mansoni]	95	36.8421	3e-12
FG1_Contig26413	343	455	231.537
FG1_Contig24502	288	382	231.512
FG1_Contig20034	1022	1354	231.244	gb|ACO12709.1| Tubulin alpha-1 chain [Lepeophtheirus salmonis]	217	57.1429	3e-67
FG1_Contig9814	299	396	231.167
FG1_Contig561	259	343	231.151
FG1_Contig25381	552	731	231.143	gb|AAW26926.1| SJCHGC05742 protein [Schistosoma japonicum]	115	69.5652	2e-45
FG1_Contig7271	427	565	230.953
FG1_Contig17738	1606	2125	230.949	ref|XP_002574258.1| hypothetical protein [Schistosoma mansoni] emb|CAZ30491.1| conserved hypothetical protein [Schistosoma mansoni]	293	76.4505	1e-130
FG1_Contig31084	444	586	230.365
FG1_Contig13019	516	680	230.018	emb|CAX78334.1| ATP:ADP antiporter [Schistosoma japonicum]	154	81.1688	1e-66
FG1_Contig14743	458	603	229.802
FG1_Contig26714	2178	2866	229.679
FG1_Contig2784	320	421	229.633
FG1_Contig33278	254	334	229.517
FG1_Contig37174	362	476	229.51
FG1_Contig21670	272	357	229.088
FG1_Contig19585	405	531	228.845	ref|XP_002575775.1| far upstream (fuse) binding protein [Schistosoma mansoni] emb|CAZ32010.1| far upstream (fuse) binding protein, putative [Schistosoma mansoni]	56	82.1429	9e-18
FG1_Contig23313	596	781	228.722	ref|XP_002578424.1| elongin B [Schistosoma mansoni] emb|CAZ34662.1| elongin B, putative [Schistosoma mansoni]	121	76.8595	5e-48
FG1_Contig21298	1531	2006	228.696	gb|AAW27816.1| SJCHGC02339 protein [Schistosoma japonicum]	415	67.7108	1e-153
FG1_Contig3665	445	583	228.671	emb|CAX74137.1| NAP-1-related protein [Schistosoma japonicum]	109	41.2844	2e-15
FG1_Contig19491	911	1193	228.573	ref|XP_002578537.1| GTP-binding protein-like protein [Schistosoma mansoni] emb|CAZ34775.1| GTP-binding protein-like protein [Schistosoma mansoni]	199	81.9095	4e-93
FG1_Contig10286	1900	2488	228.559	ref|XP_002577808.1| pyruvate kinase [Schistosoma mansoni] emb|CAZ34046.1| pyruvate kinase, putative [Schistosoma mansoni]	488	73.9754	0
FG1_Contig21104	1718	2249	228.491	emb|CAX75390.1| ATP synthase, H+ transporting, mitochondrial F1 complex, beta polypeptide [Schistosoma japonicum]	524	84.542	0
FG1_Contig23636	735	962	228.449	ref|XP_002608757.1| hypothetical protein BRAFLDRAFT_73978 [Branchiostoma floridae] gb|EEN64767.1| hypothetical protein BRAFLDRAFT_73978 [Branchiostoma floridae]	122	40.1639	1e-17
FG1_Contig6400	1509	1975	228.444
FG1_Contig11651	331	433	228.33
FG1_Contig34791	263	344	228.3
FG1_Contig8337	251	328	228.088	ref|XP_002571619.1| hypothetical protein [Schistosoma mansoni] emb|CAZ27849.1| unnamed protein product [Schistosoma mansoni]	51	96.0784	9e-20
FG1_Contig3391	604	789	228.004	ref|XP_002574984.1| hypothetical protein [Schistosoma mansoni] emb|CAZ31217.1| hypothetical protein [Schistosoma mansoni]	90	34.4444	1e-07
FG1_Contig19706	454	593	227.982	ref|XP_002569874.1| hypothetical protein [Schistosoma mansoni] emb|CAY17329.1| expressed protein [Schistosoma mansoni]	105	60.9524	1e-32
FG1_Contig13837	823	1073	227.563
FG1_Contig21930	299	389	227.081
FG1_Contig25980	398	517	226.73
FG1_Contig24740	455	591	226.714
FG1_Contig11284	392	509	226.639	ref|XP_002577103.1| protein-l-isoaspartate o-methyltransferase [Schistosoma mansoni] emb|CAZ33340.1| protein-l-isoaspartate o-methyltransferase, putative [Schistosoma mansoni]	88	71.5909	2e-29
FG1_Contig20614	523	679	226.605	ref|XP_002575209.1| hypothetical protein [Schistosoma mansoni] emb|CAZ31442.1| hypothetical protein [Schistosoma mansoni]	126	65.0794	2e-40
FG1_Contig8462	252	327	226.49
FG1_Contig25678	1671	2167	226.352
FG1_Contig19987	792	1026	226.112
FG1_Contig15826	532	688	225.725	gb|ACO12107.1| Ras-related protein Rab-11B [Lepeophtheirus salmonis]	166	83.1325	4e-75
FG1_Contig5932	209	270	225.486	ref|XP_002577306.1| 40S ribosomal protein S12 [Schistosoma mansoni] emb|CAZ33543.1| 40S ribosomal protein S12, putative [Schistosoma mansoni]	55	83.6364	3e-19
FG1_Contig38446	473	611	225.467	tpe|CAJ00238.1| TPA: endonuclease-reverse transcriptase [Schistosoma mansoni]	133	36.8421	9e-18
FG1_Contig33619	457	590	225.34
FG1_Contig20426	842	1086	225.123	emb|CAX79061.1| ribosomal protein L18 [Schistosoma japonicum]	169	84.6154	1e-75
FG1_Contig24957	1478	1906	225.087	emb|CAX74066.1| hypothetical protein [Schistosoma japonicum]	376	51.3298	1e-100
FG1_Contig20698	1495	1927	224.979	ref|XP_001985319.1| GH16998 [Drosophila grimshawi] gb|EDV97667.1| GH16998 [Drosophila grimshawi]	125	36.8	1e-17
FG1_Contig20451	208	268	224.892
FG1_Contig21752	546	701	224.093	ref|XP_002573067.1| hypothetical protein [Schistosoma mansoni] emb|CAZ29299.1| conserved hypothetical protein [Schistosoma mansoni]	85	61.1765	5e-22
FG1_Contig20339	1593	2041	223.63
FG1_Contig20088	727	930	223.281	ref|XP_002575728.1| tropomyosin [Schistosoma mansoni] emb|CAZ31962.1| tropomyosin, putative [Schistosoma mansoni]	173	83.237	1e-67
FG1_Contig20984	1122	1435	223.235	ref|XP_001603257.1| PREDICTED: similar to RNA-binding protein, putative [Nasonia vitripennis]	185	70.2703	4e-67
FG1_Contig14184	919	1174	222.974	gb|ACO11495.1| Calmodulin [Caligus rogercresseyi]	143	33.5664	3e-12
FG1_Contig19940	617	788	222.917	gb|AAW25904.1| SJCHGC06254 protein [Schistosoma japonicum] emb|CAX76162.1| CG3195-PC, isoform C [Schistosoma japonicum] emb|CAX76164.1| CG3195-PC, isoform C [Schistosoma japonicum] emb|CAX76165.1| CG3195-PC, isoform C [Schistosoma japonicum] emb|CAX76166.1| CG3195-PC, isoform C [Schistosoma japonicum] emb|CAX76167.1| CG3195-PC, isoform C [Schistosoma japonicum] emb|CAX70951.1| CG3195-PC, isoform …	165	83.6364	5e-75
FG1_Contig21495	827	1054	222.453
FG1_Contig20405	1603	2043	222.452
FG1_Contig16530	3913	4984	222.316	ref|XP_002597696.1| hypothetical protein BRAFLDRAFT_121671 [Branchiostoma floridae] gb|EEN53708.1| hypothetical protein BRAFLDRAFT_121671 [Branchiostoma floridae]	1304	60.5061	0
FG1_Contig22112	1005	1280	222.303	ref|XP_788716.1| PREDICTED: similar to 2-oxoisovalerate dehydrogenase alpha subunit [Strongylocentrotus purpuratus] ref|XP_001181566.1| PREDICTED: similar to 2-oxoisovalerate dehydrogenase alpha subunit [Strongylocentrotus purpuratus]	287	67.9443	1e-112
FG1_Contig22917	494	629	222.242	emb|CAX73190.1| ATPase, P-type cation exchange, beta subunit,domain-containing protein [Schistosoma japonicum]	145	38.6207	9e-26
FG1_Contig16326	1181	1503	222.132	ref|XP_002108998.1| hypothetical protein TRIADDRAFT_52557 [Trichoplax adhaerens] gb|EDV29796.1| hypothetical protein TRIADDRAFT_52557 [Trichoplax adhaerens]	161	27.3292	4e-12
FG1_Contig9433	283	360	222.033	ref|XP_002580378.1| DEAD box ATP-dependent RNA helicase [Schistosoma mansoni] emb|CAZ36617.1| DEAD box ATP-dependent RNA helicase, putative [Schistosoma mansoni]	90	91.1111	2e-38
FG1_Contig22610	445	566	222.003	gb|AAW24997.1| SJCHGC06640 protein [Schistosoma japonicum]	145	65.5172	2e-47
FG1_Contig11798	335	426	221.956	emb|CAX74421.1| hypothetical protein [Schistosoma japonicum]	60	60	3e-14
FG1_Contig21392	274	348	221.682
FG1_Contig20179	316	401	221.493	ref|XP_002579480.1| hypothetical protein [Schistosoma mansoni] emb|CAZ35719.1| hypothetical protein [Schistosoma mansoni]	68	58.8235	1e-20
FG1_Contig24687	220	279	221.352	ref|XP_002572064.1| hypothetical protein [Schistosoma mansoni] emb|CAZ28294.1| expressed protein [Schistosoma mansoni]	48	54.1667	7e-07
FG1_Contig20720	265	336	221.307	gb|AAW25416.1| SJCHGC06706 protein [Schistosoma japonicum]	88	77.2727	2e-31
FG1_Contig22984	243	308	221.231
FG1_Contig22798	1211	1534	221.097	sp|P46825.1|KLC_LOLPE RecName: Full=Kinesin light chain; Short=KLC gb|AAA16578.1| kinesin light chain [Loligo pealei]	385	57.1429	1e-110
FG1_Contig20254	1490	1885	220.814
FG1_Contig28007	249	315	220.807	gb|AAC62955.1| reverse transcriptase SjR1 [Schistosoma japonicum]	82	47.561	1e-13
FG1_Contig20663	1171	1480	220.601
FG1_Contig14848	650	821	220.461
FG1_Contig8869	260	328	220.193	emb|CAX73301.1| hypothetical protein [Schistosoma japonicum]	56	50	2e-07
FG1_Contig21197	468	590	220.043
FG1_Contig17757	1382	1742	220.01	emb|CAX70598.1| ornithine aminotransferase [Schistosoma japonicum] emb|CAX70599.1| ornithine aminotransferase [Schistosoma japonicum] emb|CAX75529.1| ornithine aminotransferase [Schistosoma japonicum] emb|CAX75530.1| ornithine aminotransferase [Schistosoma japonicum] emb|CAX75531.1| ornithine aminotransferase [Schistosoma japonicum]	416	76.4423	0
FG1_106206	215	271	220.005
FG1_Contig23123	227	286	219.909	emb|CAX75333.1| Rho GDP-dissociation inhibitor 2 [Schistosoma japonicum]	67	46.2687	3e-09
FG1_Contig29777	224	282	219.737	gb|AAC24982.2| reverse transcriptase [synthetic construct]	36	72.2222	2e-09
FG1_Contig4241	229	288	219.513	tpg|DAA04498.1| TPA_exp: pol polyprotein [Schistosoma mansoni]	73	80.8219	5e-29
FG1_Contig7183	229	288	219.513
FG1_Contig29038	464	583	219.307
FG1_Contig28298	294	369	219.069
FG1_Contig13513	409	513	218.926
FG1_Contig7653	433	543	218.884	ref|XP_002573677.1| hypothetical protein [Schistosoma mansoni] emb|CAZ29909.1| hypothetical protein [Schistosoma mansoni]	58	51.7241	1e-09
FG1_Contig23083	281	352	218.645
FG1_Contig22796	345	432	218.558
FG1_Contig20835	869	1087	218.329	emb|CAX73224.1| glutathione dehydrogenase [Schistosoma japonicum]	242	50.4132	3e-66
FG1_Contig23708	642	803	218.315	ref|XP_002579373.1| axonemal dynein intermediate chain polypeptide [Schistosoma mansoni] emb|CAZ35612.1| axonemal dynein intermediate chain polypeptide, putative [Schistosoma mansoni]	224	55.3571	2e-60
FG1_Contig22708	331	414	218.311
FG1_Contig7370	232	290	218.179
FG1_Contig2661	529	661	218.096
FG1_Contig8417	322	402	217.908
FG1_Contig20523	743	927	217.768
FG1_Contig5713	205	255	217.114
FG1_Contig25693	251	312	216.962
FG1_Contig19659	1058	1315	216.941	emb|CAX74137.1| NAP-1-related protein [Schistosoma japonicum]	319	54.5455	9e-95
FG1_Contig24000	223	277	216.809
FG1_Contig27464	1448	1798	216.732	ref|XP_002580604.1| hypothetical protein [Schistosoma mansoni] emb|CAZ36843.1| conserved hypothetical protein [Schistosoma mansoni]	307	52.443	1e-91
FG1_Contig23128	1445	1793	216.578	ref|NP_378103.1| purine NTPase [Sulfolobus tokodaii str. 7] dbj|BAB67212.1| 882aa long hypothetical purine NTPase [Sulfolobus tokodaii str. 7]	191	24.6073	6e-07
FG1_Contig5980	630	781	216.378	ref|XP_002579419.1| hypothetical protein [Schistosoma mansoni] emb|CAZ35658.1| expressed protein [Schistosoma mansoni]	156	44.2308	5e-32
FG1_Contig12926	374	463	216.079	ref|XP_002577606.1| 60S ribosomal protein L27e [Schistosoma mansoni] emb|CAZ33844.1| 60S ribosomal protein L27e, putative [Schistosoma mansoni]	109	81.6514	2e-45
FG1_Contig1440	290	359	216.072
FG1_Contig20898	1215	1503	215.916	ref|XP_002582167.1| pyruvate carboxylase [Schistosoma mansoni] emb|CAZ39267.1| pyruvate carboxylase, putative [Schistosoma mansoni]	399	69.1729	1e-152
FG1_Contig11374	627	775	215.743	ref|XP_001323586.1| Serine/threonine protein phosphatase PP1-gamma catalytic subunit [Trichomonas vaginalis G3] gb|AAW71398.1| serine/threonine protein phosphatase type 1 catalytic subunit [Trichomonas vaginalis] gb|EAY11363.1| Serine/threonine protein phosphatase PP1-gamma catalytic subunit, putative [Trichomonas vaginalis G3] gb|ACN39603.1| serine/threonine protein phosphatase type 1 catalytic …	130	51.5385	9e-32
FG1_Contig21777	264	326	215.534
FG1_Contig11624	329	406	215.393	emb|CAX70866.1| hypothetical protein [Schistosoma japonicum]	109	63.3028	5e-32
FG1_Contig16455	738	910	215.222	emb|CAX70846.1| KH domain-containing, RNA-binding, signal transduction-associated protein 1 [Schistosoma japonicum]	230	64.3478	3e-75
FG1_Contig25850	322	397	215.197
FG1_Contig20518	215	265	215.134
FG1_Contig20033	608	749	215.021	ref|YP_001374782.1| cytidine deaminase [Bacillus cereus subsp. cytotoxis NVH 391-98] gb|ABS21787.1| cytidine deaminase [Bacillus cytotoxicus NVH 391-98]	123	43.0894	2e-21
FG1_Contig21442	543	668	214.723	emb|CAX74148.1| Cell division cycle and apoptosis regulator protein 1 [Schistosoma japonicum]	161	65.2174	6e-53
FG1_Contig12940	374	460	214.678	emb|CAX83155.1| Ribosomal protein L17 [Schistosoma japonicum] emb|CAX83156.1| Ribosomal protein L17 [Schistosoma japonicum] emb|CAX83157.1| Ribosomal protein L17 [Schistosoma japonicum] emb|CAX83158.1| Ribosomal protein L17 [Schistosoma japonicum]	101	89.1089	9e-49
FG1_Contig17198	781	960	214.547
FG1_Contig6806	730	897	214.473
FG1_Contig19567	407	500	214.426
FG1_Contig17770	1086	1334	214.402	ref|XP_002574796.1| carbonyl reductase [Schistosoma mansoni] emb|CAZ31029.1| carbonyl reductase, putative [Schistosoma mansoni]	277	62.8159	8e-97
FG1_Contig22912	679	834	214.387	ref|XP_002580454.1| hypothetical protein [Schistosoma mansoni] emb|CAZ36693.1| 4.1 G protein, putative [Schistosoma mansoni]	181	57.4586	8e-54
FG1_Contig14022	1013	1243	214.173	ref|XP_413847.1| PREDICTED: similar to C15orf26 protein [Gallus gallus]	273	34.0659	9e-28
FG1_Contig19018	1418	1739	214.055
FG1_Contig16070	2404	2942	213.605	ref|XP_002572952.1| alpha-actinin [Schistosoma mansoni] emb|CAZ29184.1| alpha-actinin, putative [Schistosoma mansoni]	784	62.8827	0
FG1_Contig25979	586	717	213.562
FG1_Contig212	238	291	213.412	gb|AAK14815.1| polyprotein [Schistosoma japonicum]	79	55.6962	5e-16
FG1_Contig2	387	473	213.33	ref|XP_002573353.1| hypothetical protein [Schistosoma mansoni] emb|CAZ29585.1| expressed protein [Schistosoma mansoni]	99	54.5455	1e-23
FG1_Contig22981	1069	1305	213.076	ref|XP_002571752.1| acid phosphatase-related [Schistosoma mansoni] emb|CAZ27982.1| acid phosphatase-related [Schistosoma mansoni]	188	38.8298	3e-36
FG1_Contig20926	685	836	213.019	ref|XP_002571427.1| zinc metalloprotease [Schistosoma mansoni] emb|CAZ39112.1| zinc metalloprotease, putative [Schistosoma mansoni]	122	50.8197	7e-23
FG1_Contig16376	578	705	212.894	gb|AAW25238.1| SJCHGC06566 protein [Schistosoma japonicum]	145	67.5862	4e-51
FG1_Contig25203	578	704	212.592	ref|NP_001080705.1| tyrosine 3-monooxygenase/tryptophan 5-monooxygenase activation protein, epsilon polypeptide [Xenopus laevis] gb|AAC41251.1| 14-3-3 protein epsilon [Xenopus laevis] gb|AAH45025.1| Ywhae-prov protein [Xenopus laevis]	169	58.5799	8e-45
FG1_Contig19681	212	258	212.415	gb|AAM93546.1| polyprotein [Schistosoma japonicum]	72	47.2222	4e-09
FG1_Contig28877	459	558	212.189
FG1_Contig20402	1287	1564	212.11	ref|XP_002574293.1| dynein heavy chain 3' fragment [Schistosoma mansoni] emb|CAZ30526.1| dynein heavy chain, 3' fragment [Schistosoma mansoni]	428	79.9065	0
FG1_Contig23752	986	1198	212.071	ref|XP_002572046.1| aquaporin-3 [Schistosoma mansoni] emb|CAZ28276.1| aquaporin-3, putative [Schistosoma mansoni]	189	38.6243	1e-33
FG1_Contig24880	805	978	212.053
FG1_Contig10280	1688	2048	211.768	ref|NP_001074699.1| microtubule-associated protein 9 [Mus musculus] sp|Q3TRR0.2|MAP9_MOUSE RecName: Full=Microtubule-associated protein 9; AltName: Full=Aster-associated protein gb|AAI48585.1| Microtubule-associated protein 9 [synthetic construct] gb|AAI56818.1| Microtubule-associated protein 9 [synthetic construct]	171	25.731	3e-11
FG1_Contig362	1188	1441	211.714	gb|AAH24193.1| TTC29 protein [Homo sapiens]	123	35.7724	5e-12
FG1_Contig1335	1249	1513	211.436
FG1_Contig22889	346	419	211.368
FG1_Contig11874	1977	2394	211.359	gb|AAX26520.2| SJCHGC07050 protein [Schistosoma japonicum]	342	62.2807	1e-117
FG1_Contig21503	939	1133	210.604	gb|AAX29976.1| phosphoglycerate mutase [Clonorchis sinensis]	256	87.5	1e-130
FG1_Contig24208	1124	1356	210.57	ref|XP_001204298.1| PREDICTED: hypothetical protein, partial [Strongylocentrotus purpuratus] ref|XP_784742.2| PREDICTED: hypothetical protein, partial [Strongylocentrotus purpuratus]	171	28.0702	1e-09
FG1_Contig21758	320	386	210.542	emb|CAX76424.1| Microsomal signal peptidase 12 kDa subunit,domain-containing protein [Schistosoma japonicum]	77	55.8442	5e-21
FG1_Contig21050	335	404	210.494
FG1_Contig21619	1177	1417	210.134	gb|AAM74948.1|AF519808_1 MA [Schistosoma japonicum] gb|ACE06919.1| unknown [Schistosoma japonicum] emb|CAX73344.1| Tropomyosin-2 [Schistosoma japonicum]	173	53.7572	1e-41
FG1_Contig4965	427	514	210.106
FG1_Contig17626	1203	1447	209.945	emb|CAX76757.1| hypotherical protein [Schistosoma japonicum]	286	50	3e-58
FG1_Contig20487	449	540	209.918
FG1_Contig24621	203	244	209.795	emb|CAX83711.1| endonuclease-reverse transcriptase [Schistosoma japonicum]	58	70.6897	2e-18
FG1_Contig22141	1070	1286	209.778	ref|XP_001354773.1| GA13978 [Drosophila pseudoobscura pseudoobscura] gb|EAL31828.1| GA13978 [Drosophila pseudoobscura pseudoobscura]	130	41.5385	7e-21
FG1_Contig21609	218	262	209.772
FG1_Contig19716	497	597	209.662	emb|CAX73668.1| Protein FAM82B [Schistosoma japonicum]	114	34.2105	3e-06
FG1_Contig20041	776	932	209.631	gb|AAH46889.1| Tubulin, alpha 4 like [Danio rerio] gb|AAI64535.1| Tuba4l protein [Danio rerio]	214	45.7944	5e-51
FG1_Contig75	374	449	209.545
FG1_Contig20346	393	471	209.185
FG1_Contig25479	658	788	209.027
FG1_Contig19295	3711	4442	208.925	ref|XP_002579923.1| cation efflux protein/ zinc transporter [Schistosoma mansoni] emb|CAZ36162.1| cation efflux protein/ zinc transporter, putative [Schistosoma mansoni]	1144	37.6748	1e-177
FG1_Contig19464	332	397	208.716	ref|XP_002573455.1| protein phosphatase 2C [Schistosoma mansoni] emb|CAZ29687.1| protein phosphatase 2C, putative [Schistosoma mansoni]	110	81.8182	2e-44
FG1_Contig21447	1993	2383	208.698	ref|XP_002190274.1| PREDICTED: similar to Putative death domain-containing protein FLJ16686 [Taeniopygia guttata]	540	21.2963	2e-17
FG1_Contig24580	848	1013	208.505
FG1_Contig20295	1277	1525	208.44
FG1_Contig21846	5173	6176	208.385	ref|XP_001380343.1| PREDICTED: similar to KIAA1410 protein [Monodelphis domestica]	1653	56.0799	0
FG1_Contig6462	217	259	208.325
FG1_Contig16463	589	702	208.029
FG1_Contig23495	1203	1433	207.914
FG1_Contig19381	2582	3073	207.734	ref|XP_002569977.1| ell related [Schistosoma mansoni] emb|CAY17541.1| ell related [Schistosoma mansoni]	689	35.8491	2e-96
FG1_Contig184	411	489	207.668	emb|CAX70011.1| hypothetical protein [Schistosoma japonicum]	63	47.619	4e-13
FG1_Contig7349	232	276	207.646	gb|AAI56711.1| Predicted gene, OTTMUSG00000000720 [synthetic construct]	61	45.9016	3e-07
FG1_Contig7254	554	659	207.624	ref|XP_002572611.1| malic enzyme [Schistosoma mansoni] emb|CAZ28843.1| malic enzyme, putative [Schistosoma mansoni]	184	63.0435	4e-60
FG1_Contig21336	952	1132	207.545	gb|ABW89021.1| RNA polymerase II elongation factor [Clonorchis sinensis]	153	92.8105	7e-80
FG1_Contig23292	540	642	207.512	ref|XP_002580139.1| voltage-dependent anion-selective channel [Schistosoma mansoni] emb|CAZ36378.1| voltage-dependent anion-selective channel, putative [Schistosoma mansoni]	166	57.8313	9e-55
FG1_Contig23434	1810	2151	207.426	ref|XP_002048623.1| GJ11255 [Drosophila virilis] gb|EDW70965.1| GJ11255 [Drosophila virilis]	515	20.1942	1e-08
FG1_Contig19888	361	429	207.421
FG1_Contig23242	357	424	207.3
FG1_Contig9588	1853	2198	207.04	gb|AAW27581.1| SJCHGC09453 protein [Schistosoma japonicum]	509	84.8723	0
FG1_Contig9159	3489	4138	207.01	ref|ZP_06320006.1| predicted protein [Staphylococcus aureus subsp. aureus WBG10049] gb|EFB54222.1| predicted protein [Staphylococcus aureus subsp. aureus WBG10049]	762	20.4724	8e-08
FG1_Contig351	1665	1972	206.726	ref|XP_002579867.1| tektin related [Schistosoma mansoni] emb|CAZ36106.1| tektin related [Schistosoma mansoni]	423	44.4444	9e-93
FG1_Contig17771	2607	3086	206.613	emb|CAX69733.1| glycogen synthase 1 [Schistosoma japonicum]	632	88.9241	0
FG1_Contig33971	230	272	206.416
FG1_Contig21642	1348	1594	206.396	gb|ACE06854.1| unknown [Schistosoma japonicum]	449	75.7238	0
FG1_Contig21932	236	279	206.345
FG1_Contig13745	411	485	205.969
FG1_Contig22264	453	534	205.753	ref|XP_002613665.1| hypothetical protein BRAFLDRAFT_168604 [Branchiostoma floridae] gb|EEN69674.1| hypothetical protein BRAFLDRAFT_168604 [Branchiostoma floridae]	150	45.3333	5e-31
FG1_Contig1143	330	389	205.749
FG1_Contig18383	4606	5429	205.73	ref|XP_001663051.1| als2cr7 [Aedes aegypti] gb|EAT34882.1| als2cr7 [Aedes aegypti]	364	56.044	1e-105
FG1_Contig10696	303	357	205.65
FG1_Contig20376	795	936	205.5
FG1_Contig22979	226	266	205.436	ref|XP_002575264.1| L-lactate dehydrogenase [Schistosoma mansoni] emb|CAZ31497.1| L-lactate dehydrogenase, putative [Schistosoma mansoni]	74	33.7838	3e-06
FG1_Contig13901	821	965	205.157	dbj|BAG58844.1| unnamed protein product [Homo sapiens]	50	46	3e-06
FG1_Contig21686	447	525	205	ref|XP_002572268.1| 60S ribosomal protein L23 [Schistosoma mansoni] gb|AAW27103.1| SJCHGC06630 protein [Schistosoma japonicum] emb|CAX72240.1| Ribosomal Protein, Large subunit [Schistosoma japonicum] emb|CAX72241.1| Ribosomal Protein, Large subunit [Schistosoma japonicum] emb|CAX79298.1| Ribosomal Protein, Large subunit [Schistosoma japonicum] emb|CAX79299.1| Ribosomal Protein, Large subunit [Sch…	140	85.7143	1e-62
FG1_Contig35742	317	372	204.826
FG1_Contig20851	1599	1876	204.78	ref|XP_002577613.1| chaperonin containing t-complex protein 1 epsilon subunit tcpe [Schistosoma mansoni] emb|CAZ33851.1| chaperonin containing t-complex protein 1, epsilon subunit, tcpe, putative [Schistosoma mansoni]	511	88.6497	0
FG1_Contig13469	782	917	204.675	ref|XP_001490151.1| PREDICTED: hypothetical protein [Equus caballus]	195	31.2821	2e-11
FG1_Contig6291	226	265	204.663	emb|CAX83136.1| Actin-2 [Schistosoma japonicum] emb|CAX83137.1| Actin-2 [Schistosoma japonicum] emb|CAX83138.1| Actin-2 [Schistosoma japonicum]	57	98.2456	2e-25
FG1_Contig3809	3571	4187	204.652
FG1_Contig22673	456	534	204.399	gb|AAX30589.1| SJCHGC05342 protein [Schistosoma japonicum] emb|CAX77082.1| Small ubiquitin-related modifier 2 precursor [Schistosoma japonicum] emb|CAX77083.1| Small ubiquitin-related modifier 2 precursor [Schistosoma japonicum] emb|CAX77084.1| Small ubiquitin-related modifier 2 precursor [Schistosoma japonicum] emb|CAX77086.1| Small ubiquitin-related modifier 2 precursor [Schistosoma japonicum] …	88	76.1364	5e-33
FG1_Contig20492	767	898	204.354	gb|AAW25113.1| SJCHGC05994 protein [Schistosoma japonicum] emb|CAX76734.1| Protein translation factor SUI1 homolog [Schistosoma japonicum] emb|CAX76735.1| Protein translation factor SUI1 homolog [Schistosoma japonicum] emb|CAX76736.1| Protein translation factor SUI1 homolog [Schistosoma japonicum] emb|CAX76737.1| Protein translation factor SUI1 homolog [Schistosoma japonicum] emb|CAX76738.1| Prot…	67	76.1194	2e-24
FG1_Contig5334	545	637	204.007	ref|XP_002093802.1| GE20552 [Drosophila yakuba] gb|EDW93514.1| GE20552 [Drosophila yakuba]	68	58.8235	4e-14
FG1_Contig11879	498	582	203.984	gb|AAW26682.1| SJCHGC01267 protein [Schistosoma japonicum]	107	39.2523	3e-19
FG1_Contig19448	350	409	203.966
FG1_Contig21820	357	417	203.878	ref|XP_002579384.1| NADH-ubiquinone oxidoreductase [Schistosoma mansoni] emb|CAZ35623.1| NADH-ubiquinone oxidoreductase subunit B17.2, putative [Schistosoma mansoni]	97	78.3505	5e-44
FG1_Contig5403	1887	2204	203.865	ref|NP_001032649.1| hypothetical protein LOC641561 [Danio rerio] gb|AAL27406.1|AF427598_1 alpha-tubulin [Artemia franciscana] gb|AAC78846.1| tubulin alpha chain [Artemia franciscana] gb|AAI10117.1| Zgc:123298 [Danio rerio]	445	75.2809	0
FG1_Contig21436	711	830	203.756	gb|AAX25214.2| SJCHGC04509 protein [Schistosoma japonicum]	156	41.6667	6e-31
FG1_Contig2852	709	827	203.592
FG1_Contig19778	1846	2153	203.57	ref|XP_002579657.1| myosin heavy chain [Schistosoma mansoni] emb|CAZ35896.1| myosin heavy chain [Schistosoma mansoni]	462	92.4242	0
FG1_Contig34703	373	435	203.555
FG1_Contig22416	453	528	203.441
FG1_Contig19906	249	290	203.283
FG1_Contig18544	1561	1817	203.168	emb|CAX70017.1| T-complex protein 1 subunit delta [Schistosoma japonicum] emb|CAX74342.1| T-complex protein 1 subunit delta [Schistosoma japonicum]	508	84.252	0
FG1_Contig20936	618	719	203.069	gb|AAY97888.1| unknown [Schistosoma japonicum] emb|CAX76370.1| ATP synthase, subunit d [Schistosoma japonicum] emb|CAX76371.1| ATP synthase, subunit d [Schistosoma japonicum] emb|CAX71055.1| ATP synthase, subunit d [Schistosoma japonicum] emb|CAX71057.1| ATP synthase, subunit d [Schistosoma japonicum] emb|CAX71058.1| ATP synthase, subunit d [Schistosoma japonicum]	179	53.0726	2e-49
FG1_Contig25345	368	428	203.001
FG1_Contig22378	1644	1912	202.996	emb|CAX70352.1| UV excision repair protein RAD23 homolog B [Schistosoma japonicum] emb|CAX74997.1| UV excision repair protein RAD23 homolog B [Schistosoma japonicum] emb|CAX74998.1| UV excision repair protein RAD23 homolog B [Schistosoma japonicum] emb|CAX74999.1| UV excision repair protein RAD23 homolog B [Schistosoma japonicum]	341	56.0117	6e-92
FG1_Contig20281	1940	2254	202.794	gb|AAS94013.1| glucose-transporter [Fasciola hepatica]	463	87.689	0
FG1_Contig21480	4001	4648	202.768	ref|XP_002575932.1| myosin heavy chain IIb [Schistosoma mansoni] emb|CAZ32167.1| Myosin-10 (Myosin heavy chain, nonmuscle IIb) (Nonmuscle myosin heavy chain IIb) (NMMHC II-b) (NMMHC-IIB) (Cellular myosin heavy chain, type B) (Nonmuscle myosin heavy chain-B) (NMMHC-B), putative [Schistosoma mansoni]	1274	69.4662	0
FG1_Contig21804	456	529	202.485	ref|XP_002581198.1| axonemal dynein intermediate chain [Schistosoma mansoni] emb|CAZ37437.1| axonemal dynein intermediate chain, putative [Schistosoma mansoni]	134	73.8806	2e-57
FG1_Contig15127	1628	1888	202.418
FG1_Contig16373	614	712	202.402
FG1_Contig21453	437	506	202.102	gb|ACI15922.1| alpha-tubulin [Bodo saltans]	94	65.9574	8e-32
FG1_Contig5450	2447	2831	201.933	ref|XP_002117436.1| hypothetical protein TRIADDRAFT_61502 [Trichoplax adhaerens] gb|EDV20052.1| hypothetical protein TRIADDRAFT_61502 [Trichoplax adhaerens]	77	40.2597	8e-11
FG1_Contig20539	2089	2413	201.614	ref|XP_002577835.1| hypothetical protein [Schistosoma mansoni] emb|CAZ34073.1| hypothetical protein [Schistosoma mansoni]	436	35.3211	7e-75
FG1_Contig13004	661	763	201.477	emb|CAX83084.1| Trichohyalin [Schistosoma japonicum]	175	55.4286	1e-47
FG1_Contig24525	862	995	201.474
FG1_Contig20324	1338	1541	201.024	ref|XP_002578414.1| rab15 13 10 1 35 5 and [Schistosoma mansoni] emb|CAZ34652.1| rab15, 13, 10, 1, 35, 5, and, putative [Schistosoma mansoni]	190	75.7895	5e-76
FG1_Contig21335	1220	1405	201.011	ref|NP_001016143.1| hypothetical protein LOC548897 [Xenopus (Silurana) tropicalis] sp|Q28FE4.1|MORN5_XENTR RecName: Full=MORN repeat-containing protein 5 emb|CAJ83673.1| Novel protein with MORN repeat [Xenopus tropicalis] gb|AAI68068.1| LOC548897 protein [Xenopus (Silurana) tropicalis] gb|AAI70642.1| hypothetical protein LOC548897 [Xenopus (Silurana) tropicalis] gb|AAI70640.1| hypothetical protei…	159	63.522	1e-54
FG1_Contig28075	218	251	200.965
FG1_Contig20830	656	755	200.884
FG1_Contig14234	1582	1818	200.581	ref|XP_002574530.1| rna-binding ras-gap sh3 binding protein related [Schistosoma mansoni] emb|CAZ30763.1| rna-binding ras-gap sh3 binding protein related [Schistosoma mansoni]	291	48.11	3e-61
FG1_Contig16810	627	719	200.154
FG1_Contig32313	1995	2287	200.09	ref|XP_001184403.1| PREDICTED: similar to gag-pol polyprotein, partial [Strongylocentrotus purpuratus]	323	47.0588	9e-74
FG1_Contig20582	541	620	200.031
FG1_Contig12901	501	574	199.975
FG1_Contig25809	421	482	199.833	tpg|DAA04500.1| TPA_exp: pol polyprotein [Schistosoma mansoni]	140	72.8571	2e-51
FG1_Contig21201	290	332	199.822	emb|CAX69743.1| Abhydrolase domain-containing protein 12 [Schistosoma japonicum]	95	61.0526	6e-25
FG1_Contig169	1261	1443	199.735
FG1_Contig9640	276	315	199.207	ref|XP_002570598.1| ras suppressor protein 1 rsu1 [Schistosoma mansoni] emb|CAY18745.1| ras suppressor protein 1, rsu1, putative [Schistosoma mansoni]	83	74.6988	4e-29
FG1_Contig16456	787	898	199.161
FG1_Contig19543	642	732	199.012	emb|CBI37480.1| unnamed protein product [Vitis vinifera]	151	43.0464	2e-27
FG1_Contig20812	1503	1713	198.93	gb|EDL40221.1| nucleolin, isoform CRA_b [Mus musculus]	278	24.1007	6e-06
FG1_Contig12422	460	524	198.827
FG1_Contig19077	1410	1606	198.806	gb|AAA66477.1| SMDR2 [Schistosoma mansoni]	465	52.043	1e-137
FG1_Contig22943	585	666	198.71	gb|AAR09940.1| similar to Drosophila melanogaster CG1746 [Drosophila yakuba]	121	55.3719	5e-25
FG1_Contig15141	484	551	198.705
FG1_Contig576	2764	3146	198.666
FG1_Contig11979	341	388	198.6
FG1_Contig20040	212	241	198.419
FG1_Contig34889	1442	1639	198.388	gb|AAW26644.1| SJCHGC06249 protein [Schistosoma japonicum] emb|CAX69316.1| complement inhibitory receptor [Schistosoma japonicum]	219	51.1416	2e-58
FG1_Contig20354	772	877	198.283
FG1_Contig21362	571	648	198.08
FG1_Contig15912	2754	3124	197.993	emb|CAX83008.1| Kinesin heavy chain [Schistosoma japonicum]	763	77.0642	0
FG1_Contig19506	319	361	197.524
FG1_Contig32644	266	301	197.509
FG1_Contig3132	275	311	197.392	emb|CAX71546.1| small subunit ribosomal protein S27e [Schistosoma japonicum] emb|CAX77412.1| small subunit ribosomal protein S27e [Schistosoma japonicum] emb|CAX77413.1| small subunit ribosomal protein S27e [Schistosoma japonicum] emb|CAX77414.1| small subunit ribosomal protein S27e [Schistosoma japonicum] emb|CAX77415.1| small subunit ribosomal protein S27e [Schistosoma japonicum] emb|CAX77416.1…	69	89.8551	1e-31
FG1_Contig13105	380	429	197.05
FG1_Contig11817	831	938	197.017	gb|ACE06893.1| unknown [Schistosoma japonicum] emb|CAX70003.1| hypothetical protein [Schistosoma japonicum] emb|CAX70274.1| hypothetical protein [Schistosoma japonicum] emb|CAX74851.1| hypothetical protein [Schistosoma japonicum] emb|CAX74852.1| hypothetical protein [Schistosoma japonicum] emb|CAX74853.1| hypothetical protein [Schistosoma japonicum]	215	63.7209	2e-74
FG1_Contig32485	203	229	196.898
FG1_Contig11328	321	362	196.837
FG1_Contig19603	731	824	196.749	ref|XP_002577734.1| heat shock protein 70 [Schistosoma mansoni] emb|CAZ33972.1| heat shock protein 70 (hsp70)-interacting protein, putative [Schistosoma mansoni]	194	77.8351	8e-85
FG1_Contig1134	292	329	196.66	emb|CAX83702.1| Gag-Pol polyprotein [Schistosoma japonicum]	20	65	3e-09
FG1_Contig21655	1265	1422	196.206	ref|XP_796220.2| PREDICTED: similar to axonemal p66.0, partial [Strongylocentrotus purpuratus]	121	50.4132	2e-24
FG1_Contig26270	668	750	195.969	ref|XP_002580051.1| 60S ribosomal protein L13a [Schistosoma mansoni] emb|CAZ36290.1| 60S ribosomal protein L13a, putative [Schistosoma mansoni]	203	86.2069	3e-97
FG1_Contig23290	262	294	195.861
FG1_Contig6425	216	242	195.553
FG1_Contig19535	1733	1941	195.492	ref|XP_002571962.1| chaperonin containing t-complex protein 1 zeta subunit tcpz [Schistosoma mansoni] emb|CAZ28192.1| chaperonin containing t-complex protein 1, zeta subunit, tcpz, putative [Schistosoma mansoni]	547	82.6325	0
FG1_Contig22351	689	771	195.316	ref|XP_002115965.1| hypothetical protein TRIADDRAFT_59929 [Trichoplax adhaerens] gb|EDV21817.1| hypothetical protein TRIADDRAFT_59929 [Trichoplax adhaerens]	104	55.7692	9e-26
FG1_Contig18759	1303	1458	195.306
FG1_Contig20036	710	794	195.193
FG1_Contig10229	291	325	194.936
FG1_Contig20671	3473	3875	194.746	ref|XP_002574293.1| dynein heavy chain 3' fragment [Schistosoma mansoni] emb|CAZ30526.1| dynein heavy chain, 3' fragment [Schistosoma mansoni]	1157	74.2437	0
FG1_Contig2084	277	309	194.707
FG1_Contig15113	676	754	194.683	ref|XP_002577498.1| myosin light chain [Schistosoma mansoni] gb|AAA29873.1| essential myosin light chain [Schistosoma mansoni] gb|AAR99584.1| myosin light chain [Schistosoma mansoni] emb|CAZ33736.1| myosin light chain, putative [Schistosoma mansoni]	146	67.1233	3e-48
FG1_Contig24249	331	369	194.581
FG1_Contig22989	700	780	194.491	ref|XP_002573295.1| nascent polypeptide associated complex alpha subunit (nac alpha) [Schistosoma mansoni] emb|CAZ29527.1| nascent polypeptide associated complex alpha subunit (nac alpha), putative [Schistosoma mansoni]	211	65.4028	1e-61
FG1_Contig2331	956	1065	194.444	emb|CAP72054.1| tubulin beta-6 [Fasciola hepatica]	256	99.2188	1e-145
FG1_Contig21728	1082	1205	194.385	gb|ACE06930.1| unknown [Schistosoma japonicum] emb|CAX72666.1| cytochrome b5 reductase 1 [Schistosoma japonicum] emb|CAX72766.1| cytochrome b5 reductase 1 [Schistosoma japonicum]	279	61.2903	1e-104
FG1_Contig23119	212	236	194.303
FG1_Contig395	249	277	194.17
FG1_Contig22548	904	1005	194.044	ref|XP_504759.1| YALI0E34111p [Yarrowia lipolytica] emb|CAG80365.1| YALI0E34111p [Yarrowia lipolytica]	147	31.9728	4e-13
FG1_Contig28219	305	339	194
FG1_Contig28162	1273	1414	193.876	ref|XP_002578514.1| lysosome-associated membrane glycoprotein [Schistosoma mansoni] emb|CAZ34752.1| lysosome-associated membrane glycoprotein, putative [Schistosoma mansoni]	230	31.7391	2e-16
FG1_Contig22996	527	585	193.753	emb|CAX73255.1| SAM domain-containing protein [Schistosoma japonicum]	82	53.6585	4e-17
FG1_Contig19602	705	782	193.607	gb|ACE06952.1| unknown [Schistosoma japonicum]	212	83.0189	4e-94
FG1_Contig22465	280	310	193.244	ref|XP_002572757.1| hypothetical protein [Schistosoma mansoni] emb|CAZ28989.1| expressed protein [Schistosoma mansoni]	85	47.0588	1e-14
FG1_Contig10019	497	550	193.156	emb|CAX75016.1| ADP-ribose pyrophosphatase, mitochondrial precursor [Schistosoma japonicum]	76	69.7368	2e-26
FG1_Contig20532	706	781	193.085	gb|AAW25491.1| unknown [Schistosoma japonicum] emb|CAX71529.1| ribosomal protein L10a [Schistosoma japonicum] emb|CAX71530.1| ribosomal protein L10a [Schistosoma japonicum] emb|CAX77364.1| ribosomal protein L10a [Schistosoma japonicum] emb|CAX77365.1| ribosomal protein L10a [Schistosoma japonicum] emb|CAX77366.1| ribosomal protein L10a [Schistosoma japonicum] emb|CAX77367.1| ribosomal protein L10…	217	70.5069	3e-84
FG1_Contig20965	396	438	193.055
FG1_Contig22038	1370	1515	193.016	gb|AAW25147.1| SJCHGC00665 protein [Schistosoma japonicum] emb|CAX72674.1| Troponin T [Schistosoma japonicum] emb|CAX72732.1| Troponin T [Schistosoma japonicum]	200	65	2e-64
FG1_Contig22905	427	472	192.937
FG1_Contig25777	629	695	192.857
FG1_Contig19891	549	606	192.665
FG1_Contig19744	541	597	192.61
FG1_95858	234	258	192.445
FG1_Contig26565	1698	1871	192.326	ref|XP_001601640.1| PREDICTED: similar to myosin vii [Nasonia vitripennis]	463	40.1728	3e-94
FG1_Contig17181	680	749	192.254
FG1_Contig22467	783	862	192.153	ref|XP_002574624.1| hypothetical protein [Schistosoma mansoni] emb|CAZ30857.1| hypothetical protein [Schistosoma mansoni]	100	37	2e-10
FG1_Contig31	427	470	192.12	ref|XP_002106836.1| GD17109 [Drosophila simulans] gb|EDX17804.1| GD17109 [Drosophila simulans]	75	44	1e-10
FG1_Contig8338	1042	1146	191.964	emb|CAX77155.1| Heterogeneous nuclear ribonucleoprotein K [Schistosoma japonicum]	174	73.5632	5e-66
FG1_Contig25478	241	265	191.925	gb|AAC24982.2| reverse transcriptase [synthetic construct]	77	44.1558	1e-10
FG1_Contig22971	544	598	191.869
FG1_Contig23645	1024	1125	191.759	ref|XP_002577443.1| Tetraspanin-1 (Tspan-1) [Schistosoma mansoni] emb|CAZ33681.1| Tetraspanin-1 (Tspan-1), putative [Schistosoma mansoni]	126	35.7143	1e-15
FG1_Contig37679	376	413	191.719	tpg|DAA04497.1| TPA_exp: pol polyprotein [Schistosoma mansoni]	125	29.6	8e-06
FG1_Contig21567	519	570	191.695	ref|XP_002110171.1| hypothetical protein TRIADDRAFT_53891 [Trichoplax adhaerens] gb|EDV28337.1| hypothetical protein TRIADDRAFT_53891 [Trichoplax adhaerens]	80	40	1e-08
FG1_Contig21289	754	828	191.673	emb|CAX78813.1| actin depolymerizing factor-like protein [Schistosoma japonicum]	130	42.3077	8e-24
FG1_Contig22347	810	886	190.92	emb|CAX73750.1| Calpain-B [Schistosoma japonicum]	224	65.625	2e-83
FG1_Contig7585	235	257	190.883
FG1_100710	235	257	190.883
FG1_Contig20591	1784	1951	190.882	dbj|BAC35209.1| unnamed protein product [Mus musculus]	102	32.3529	9e-06
FG1_24957	203	222	190.879
FG1_Contig24077	247	270	190.796
FG1_Contig35201	216	236	190.704
FG1_Contig20186	1806	1973	190.683	gb|AAW25470.1| SJCHGC06332 protein [Schistosoma japonicum]	497	66.5996	0
FG1_Contig17146	886	967	190.5	emb|CAX69435.1| hypothetical protein [Schistosoma japonicum]	164	34.1463	1e-23
FG1_Contig22314	549	599	190.439	gb|AAW27502.1| SJCHGC02194 protein [Schistosoma japonicum]	69	56.5217	3e-13
FG1_Contig20234	580	632	190.192	ref|XP_001650782.1| dynein light chain, putative [Aedes aegypti] ref|XP_001843587.1| dynein light chain [Culex quinquefasciatus] gb|EAT43191.1| dynein light chain, putative [Aedes aegypti] gb|EDS33230.1| dynein light chain [Culex quinquefasciatus]	94	48.9362	1e-16
FG1_Contig16501	593	646	190.143
FG1_Contig23761	370	403	190.11	emb|CAX71175.1| putative Stress-induced-phosphoprotein 1 [Schistosoma japonicum]	98	65.3061	3e-33
FG1_Contig26052	1416	1539	189.705
FG1_Contig21999	509	553	189.631	emb|CAX71158.1| Small nuclear ribonucleoprotein SM D3 [Schistosoma japonicum]	102	92.1569	5e-48
FG1_Contig14818	941	1022	189.567	emb|CAX69743.1| Abhydrolase domain-containing protein 12 [Schistosoma japonicum]	146	50.6849	6e-34
FG1_Contig13816	751	815	189.417
FG1_Contig19460	706	765	189.129
FG1_Contig34527	294	318	188.791
FG1_Contig23144	262	283	188.533	tpg|DAA04497.1| TPA_exp: pol polyprotein [Schistosoma mansoni]	69	44.9275	1e-09
FG1_Contig20461	741	800	188.44	ref|XP_801811.1| PREDICTED: hypothetical protein isoform 2 [Strongylocentrotus purpuratus] ref|XP_001176165.1| PREDICTED: hypothetical protein [Strongylocentrotus purpuratus]	135	54.8148	7e-35
FG1_Contig5812	593	640	188.377
FG1_Contig19455	444	479	188.302	ref|XP_002582150.1| innexin [Schistosoma mansoni] emb|CAZ39250.1| innexin, putative [Schistosoma mansoni]	118	83.0508	5e-56
FG1_Contig37564	444	479	188.302
FG1_Contig22780	216	233	188.28
FG1_Contig16367	885	954	188.151	emb|CAX73568.1| tubulin, alpha 1 [Schistosoma japonicum]	270	40	2e-50
FG1_Contig21237	540	582	188.119
FG1_Contig27583	450	485	188.119
FG1_Contig1617	849	915	188.112
FG1_Contig25295	300	323	187.925
FG1_Contig11943	1893	2038	187.913
FG1_Contig9179	381	410	187.828
FG1_Contig3058	1076	1155	187.358
FG1_Contig25430	659	707	187.256	emb|CAX74555.1| hypothetical protein [Schistosoma japonicum]	93	40.8602	2e-16
FG1_Contig14132	426	457	187.244	emb|CAB62464.1| putative protein [Arabidopsis thaliana]	128	37.5	2e-19
FG1_Contig13716	839	900	187.233	ref|XP_002368048.1| tubulin alpha chain, putative [Toxoplasma gondii ME49] gb|EEB00908.1| tubulin alpha chain, putative [Toxoplasma gondii ME49] gb|EEE26906.1| tubulin alpha chain, putative [Toxoplasma gondii GT1] gb|EEE34758.1| tubulin alpha chain, putative [Toxoplasma gondii VEG]	97	56.701	2e-24
FG1_Contig13348	391	419	187.042	emb|CAX76599.1| hypothetical protein [Schistosoma japonicum] emb|CAX76600.1| hypothetical protein [Schistosoma japonicum] emb|CAX71162.1| hypothetical protein [Schistosoma japonicum]	60	38.3333	1e-06
FG1_Contig13890	517	554	187.034	ref|XP_002579471.1| mitochondrial phosphate carrier protein [Schistosoma mansoni] emb|CAZ35710.1| mitochondrial phosphate carrier protein, putative [Schistosoma mansoni]	161	83.8509	3e-78
FG1_Contig15186	561	601	186.988	gb|AAH54934.1| Usp40 protein [Danio rerio]	140	46.4286	4e-24
FG1_Contig19593	1138	1219	186.966	ref|XP_002576801.1| pdz domain containing protein [Schistosoma mansoni] emb|CAZ33038.1| pdz domain containing protein, putative [Schistosoma mansoni]	195	38.9744	4e-25
FG1_Contig17241	1145	1226	186.891	gb|AAK60624.1|AF356523_1 axonemal dynein heavy chain 8 short form 1 [Mus musculus] gb|AAK60632.1|AF363577_1 axonemal dynein heavy chain 8 short form 2 [Mus musculus]	317	25.5521	2e-22
FG1_Contig8922	311	333	186.89
FG1_Contig11968	1495	1599	186.685
FG1_Contig20005	615	657	186.463
FG1_Contig1204	1355	1447	186.394
FG1_Contig17766	988	1054	186.203
FG1_Contig18256	1063	1133	186.037	ref|NP_001096002.1| ankyrin repeat domain 27 (VPS9 domain) [Bos taurus] gb|AAI51386.1| ANKRD27 protein [Bos taurus]	132	35.6061	9e-10
FG1_Contig23576	1603	1708	185.976	ref|XP_002344832.1| PREDICTED: hypothetical protein [Homo sapiens]	49	59.1837	4e-07
FG1_Contig22460	445	474	185.918	gb|AAX26586.2| SJCHGC07049 protein [Schistosoma japonicum]	92	59.7826	5e-28
FG1_Contig24690	292	311	185.9
FG1_Contig22615	548	583	185.691	tpg|DAA04500.1| TPA_exp: pol polyprotein [Schistosoma mansoni]	180	80	8e-78
FG1_Contig21504	284	302	185.606	dbj|BAG81990.1| gag-pol polyprotein [Clonorchis sinensis]	92	63.0435	6e-30
FG1_Contig1077	1406	1494	185.467
FG1_Contig24942	482	512	185.407
FG1_Contig18103	1343	1426	185.33
FG1_Contig19483	564	598	185.065	emb|CAX70273.1| ATPase, H+ transporting, lysosomal 34kDa, V1 subunit D [Schistosoma japonicum]	176	83.5227	7e-77
FG1_Contig9417	284	301	184.991	emb|CAX71377.1| Ribosomal protein S19a [Schistosoma japonicum]	82	79.2683	8e-30
FG1_Contig20017	585	620	184.986	emb|CAX75703.1| Innexin unc-9 [Schistosoma japonicum]	117	76.0684	1e-50
FG1_Contig24330	318	337	184.972
FG1_Contig19451	1194	1265	184.922	emb|CAX70457.1| Heterogeneous nuclear ribonucleoprotein K [Schistosoma japonicum]	349	70.2006	1e-130
FG1_Contig19452	1011	1071	184.902	gb|AAX26178.2| SJCHGC09009 protein [Schistosoma japonicum]	275	52.3636	4e-81
FG1_Contig21990	405	429	184.886	ref|XP_001201648.1| PREDICTED: similar to gag-pol polyprotein [Strongylocentrotus purpuratus] ref|XP_001179724.1| PREDICTED: similar to gag-pol polyprotein [Strongylocentrotus purpuratus]	134	56.7164	4e-39
FG1_Contig16835	1353	1433	184.863	ref|XP_002575542.1| Centrosomal protein of 41 kDa (Cep41 protein) (Testis-specificprotein A14 protein) [Schistosoma mansoni] emb|CAZ31775.1| Centrosomal protein of 41 kDa (Cep41 protein) (Testis-specificprotein A14 protein), putative [Schistosoma mansoni]	355	51.831	2e-92
FG1_Contig15578	576	610	184.846	ref|XP_002130653.1| PREDICTED: similar to axonemal dynein light chain p33 [Ciona intestinalis]	177	33.3333	4e-18
FG1_Contig6324	295	312	184.601	gb|AAX27636.2| SJCHGC03906 protein [Schistosoma japonicum]	98	73.4694	7e-33
FG1_Contig5207	472	498	184.158
FG1_Contig11427	857	904	184.115	ref|XP_002575209.1| hypothetical protein [Schistosoma mansoni] emb|CAZ31442.1| hypothetical protein [Schistosoma mansoni]	143	58.042	1e-38
FG1_Contig20622	659	695	184.078	emb|CAX77606.1| large subunit ribosomal protein L7e [Schistosoma japonicum]	201	77.6119	3e-91
FG1_Contig20119	275	290	184.063
FG1_Contig20493	793	836	184.007
FG1_Contig9705	613	646	183.939	emb|CAX78482.1| putative ribosomal protein L18a [Schistosoma japonicum]	176	85.2273	2e-86
FG1_Contig14568	448	472	183.893	ref|XP_002582186.1| dynein light chain [Schistosoma mansoni] emb|CAY17085.1| dynein light chain, putative [Schistosoma mansoni]	146	78.0822	1e-57
FG1_Contig20276	1562	1645	183.818	ref|XP_002576343.1| aldehyde dehydrogenase [Schistosoma mansoni] emb|CAZ32580.1| aldehyde dehydrogenase, putative [Schistosoma mansoni]	35	74.2857	0
FG1_Contig23448	246	259	183.767
FG1_Contig24577	530	557	183.435	ref|XP_002579923.1| cation efflux protein/ zinc transporter [Schistosoma mansoni] emb|CAZ36162.1| cation efflux protein/ zinc transporter, putative [Schistosoma mansoni]	96	39.5833	2e-08
FG1_Contig6398	216	227	183.432
FG1_Contig5232	615	646	183.341	gb|AAM93546.1| polyprotein [Schistosoma japonicum]	204	43.6275	7e-50
FG1_Contig20282	239	251	183.307
FG1_Contig26679	1896	1991	183.289	ref|XP_002580640.1| hypothetical protein [Schistosoma mansoni] emb|CAZ36879.1| hypothetical protein [Schistosoma mansoni]	494	45.5466	1e-103
FG1_Contig23528	1226	1287	183.227	ref|XP_002573734.1| voltage-dependent anion-selective channel [Schistosoma mansoni] emb|CAZ29966.1| voltage-dependent anion-selective channel, putative [Schistosoma mansoni]	278	52.8777	3e-86
FG1_Contig23344	571	599	183.102
FG1_Contig25166	245	257	183.092
FG1_Contig21535	742	778	183.011	ref|XP_002571978.1| hypothetical protein [Schistosoma mansoni] emb|CAZ28208.1| hypothetical protein [Schistosoma mansoni]	232	46.5517	6e-56
FG1_Contig6930	436	457	182.95
FG1_Contig29281	662	693	182.716	gb|AAK14815.1| polyprotein [Schistosoma japonicum]	166	48.7952	2e-33
FG1_Contig1266	325	340	182.599
FG1_Contig20955	1749	1829	182.527	emb|CAX74561.1| chaperonin containing TCP1, subunit 7 (eta) [Schistosoma japonicum]	543	77.5322	0
FG1_Contig13114	380	397	182.351	gb|AAW27551.1| SJCHGC05822 protein [Schistosoma japonicum] emb|CAX76606.1| Splicing factor, arginine/serine-rich 1 [Schistosoma japonicum] emb|CAX76607.1| Splicing factor, arginine/serine-rich 1 [Schistosoma japonicum] emb|CAX76608.1| Splicing factor, arginine/serine-rich 1 [Schistosoma japonicum] emb|CAX76609.1| Splicing factor, arginine/serine-rich 1 [Schistosoma japonicum] emb|CAX76610.1| Spli…	126	72.2222	4e-44
FG1_Contig18853	1248	1303	182.235	emb|CAX69771.1| putative PIH1 domain containing 2 [Schistosoma japonicum]	388	39.6907	3e-68
FG1_Contig3581	295	308	182.235
FG1_Contig20112	479	500	182.195
FG1_Contig17928	1722	1797	182.145
FG1_Contig21477	2305	2405	182.115
FG1_Contig28468	235	245	181.97
FG1_Contig3073	218	227	181.749
FG1_Contig21542	245	255	181.667
FG1_Contig19724	719	748	181.583	ref|XP_002574667.1| ribosomal protein L15 [Schistosoma mansoni] emb|CAZ30900.1| ribosomal protein L15, putative [Schistosoma mansoni]	204	80.3922	9e-93
FG1_Contig7226	2728	2838	181.581	ref|XP_418707.2| PREDICTED: similar to multidrug resistance protein 1a [Gallus gallus]	220	51.8182	2e-54
FG1_Contig17634	1256	1306	181.491	ref|XP_002574030.1| vesicle-associated membrane protein (vamp) [Schistosoma mansoni] emb|CAZ30263.1| vesicle-associated membrane protein (vamp), putative [Schistosoma mansoni]	168	44.6429	2e-27
FG1_Contig14001	480	499	181.452
FG1_Contig26286	461	479	181.358	tpg|DAA00890.1| TPA_exp: reverse transcriptase [Schistosoma mansoni]	129	43.4109	2e-24
FG1_Contig22994	208	216	181.256
FG1_Contig12731	366	380	181.219	ref|NP_594328.1| translationally controlled tumor protein homolog [Schizosaccharomyces pombe] sp|Q10344.1|TCTP_SCHPO RecName: Full=Translationally-controlled tumor protein homolog; Short=TCTP; AltName: Full=p23fyp pdb|1H6Q|A Chain A, Translationally Controlled Tumor-Associated Protein P23fyp From Schizosaccharomyces Pombe pdb|1H7Y|A Chain A, Translationally Controlled Tumor-Associated Protein P23…	73	52.0548	4e-15
FG1_Contig22109	1255	1303	181.219	gb|AAW26799.1| SJCHGC01423 protein [Schistosoma japonicum] emb|CAX76404.1| Activator of 90 kDa heat shock protein ATPase homolog 1 [Schistosoma japonicum] emb|CAX76405.1| Activator of 90 kDa heat shock protein ATPase homolog 1 [Schistosoma japonicum] emb|CAX76406.1| Activator of 90 kDa heat shock protein ATPase homolog 1 [Schistosoma japonicum] emb|CAX76407.1| Activator of 90 kDa heat shock prote…	345	60.8696	1e-122
FG1_Contig19820	1073	1114	181.212
FG1_Contig22855	270	280	181.007
FG1_Contig20228	708	734	180.953	ref|XP_002576970.1| dynein light chain [Schistosoma mansoni] gb|ABG21813.1| roadblock-related dynein light chain-like protein [Schistosoma mansoni] emb|CAZ33207.1| dynein light chain, putative [Schistosoma mansoni]	96	82.2917	8e-38
FG1_Contig10082	635	658	180.865
FG1_Contig19469	531	549	180.46	ref|XP_002577566.1| mitochondrial import inner membrane translocase [Schistosoma mansoni] emb|CAZ33804.1| Intermembrane space import and assembly protein 40, mitochondrial precursor (Mitochondrial import inner membrane translocase TIM40), putative [Schistosoma mansoni]	120	65.8333	2e-46
FG1_Contig20297	240	248	180.361
FG1_Contig15413	1694	1747	180.004	ref|XP_002576724.1| chaperonin containing t-complex protein 1 beta subunit tcpb [Schistosoma mansoni] emb|CAZ32961.1| chaperonin containing t-complex protein 1, beta subunit, tcpb, putative [Schistosoma mansoni]	522	87.5479	0
FG1_Contig22053	641	661	179.989
FG1_Contig24438	890	917	179.838	ref|XP_002579898.1| ADP-ribosylation factor arf [Schistosoma mansoni] emb|CAZ36137.1| ADP-ribosylation factor, arf, putative [Schistosoma mansoni]	180	88.3333	2e-87
FG1_Contig20608	231	238	179.832
FG1_Contig28436	731	753	179.796	ref|NP_509591.2| TuBulin, Alpha family member (tba-8) [Caenorhabditis elegans] sp|P52274.2|TBA8_CAEEL RecName: Full=Tubulin alpha-8 chain emb|CAA85497.2| C. elegans protein ZK899.4, partially confirmed by transcript evidence [Caenorhabditis elegans]	230	40.4348	3e-45
FG1_Contig12459	368	379	179.76
FG1_Contig5517	1035	1065	179.602	ref|NP_001074122.1| branched chain keto acid dehydrogenase E1 beta [Danio rerio] gb|AAI29446.1| Branched chain ketoacid dehydrogenase E1, beta polypeptide [Danio rerio]	287	71.777	1e-121
FG1_Contig19594	963	990	179.437
FG1_Contig1	286	294	179.425
FG1_Contig20557	1177	1209	179.288
FG1_Contig24265	1187	1219	179.248	gb|ACE00520.1| alpha crystallin-containing small heat shock protein variant NtermFhHSP35a [Fasciola hepatica]	331	52.2659	1e-101
FG1_Contig3036	841	863	179.109	ref|XP_002572611.1| malic enzyme [Schistosoma mansoni] emb|CAZ28843.1| malic enzyme, putative [Schistosoma mansoni]	239	76.1506	1e-103
FG1_Contig2960	1224	1256	179.106	gb|EDL78879.1| similar to RIKEN cDNA 4933411K20 [Rattus norvegicus]	53	52.8302	4e-06
FG1_Contig23327	1340	1375	179.102	ref|XP_002574984.1| hypothetical protein [Schistosoma mansoni] emb|CAZ31217.1| hypothetical protein [Schistosoma mansoni]	453	42.8256	1e-101
FG1_Contig22470	1707	1751	179.042	emb|CAX73840.1| hypothetical protein [Schistosoma japonicum]	497	34.2052	2e-70
FG1_Contig23153	816	836	178.821	ref|XP_002571752.1| acid phosphatase-related [Schistosoma mansoni] emb|CAZ27982.1| acid phosphatase-related [Schistosoma mansoni]	207	53.6232	2e-60
FG1_Contig20299	2572	2634	178.75	ref|NP_001004992.1| MGC89536 protein [Xenopus (Silurana) tropicalis] gb|AAH75569.1| MGC89536 protein [Xenopus (Silurana) tropicalis]	217	36.4055	2e-25
FG1_Contig20358	417	427	178.729
FG1_Contig20789	1212	1241	178.719	ref|XP_002574047.1| growth hormone inducible transmembrane protein [Schistosoma mansoni] emb|CAZ30280.1| growth hormone inducible transmembrane protein, putative [Schistosoma mansoni]	335	46.2687	9e-71
FG1_Contig18602	1038	1060	178.242
FG1_Contig22591	622	634	177.91
FG1_Contig6812	1699	1729	177.625	emb|CAX73892.1| Zinc finger MYND domain-containing protein 12 [Schistosoma japonicum]	448	58.0357	1e-137
FG1_Contig2903	721	732	177.206	ref|XP_002576511.1| succinyl-CoA synthetase-related [Schistosoma mansoni] emb|CAZ32748.1| succinyl-CoA synthetase-related [Schistosoma mansoni]	187	73.7968	5e-72
FG1_Contig22020	201	204	177.148
FG1_Contig283	471	478	177.137	ref|XP_002571637.1| vacuolar ATP synthase subunit G [Schistosoma mansoni] emb|CAZ27867.1| vacuolar ATP synthase subunit G, putative [Schistosoma mansoni]	113	42.4779	1e-15
FG1_Contig1686	969	983	177.065
FG1_Contig20486	2168	2199	177.039	ref|XP_790655.2| PREDICTED: similar to C-terminal kinesin KIFC1 [Strongylocentrotus purpuratus] ref|XP_001194846.1| PREDICTED: similar to C-terminal kinesin KIFC1 [Strongylocentrotus purpuratus]	688	37.3547	1e-111
FG1_Contig20298	1138	1154	176.997	ref|XP_002581045.1| hypothetical protein [Schistosoma mansoni] emb|CAZ37284.1| kif-17, putative [Schistosoma mansoni]	240	50	8e-57
FG1_Contig2327	1409	1428	176.897	gb|ACO12198.1| Tubulin alpha-1 chain [Lepeophtheirus salmonis]	149	43.6242	6e-29
FG1_Contig33523	1901	1921	176.379	emb|CAX69574.1| phosphodiesterase-nucleotide pyrophosphatase [Schistosoma japonicum]	440	55.6818	1e-139
FG1_Contig16088	1064	1075	176.347	emb|CAX70714.1| proteasome (prosome, macropain) subunit, beta type 5 [Schistosoma japonicum]	267	69.6629	1e-104
FG1_Contig19572	3920	3960	176.324	ref|XP_002577511.1| bile acid beta-glucosidase-related [Schistosoma mansoni] emb|CAZ33749.1| bile acid beta-glucosidase-related [Schistosoma mansoni]	595	57.6471	0
FG1_Contig23661	201	203	176.28
FG1_Contig19470	1730	1746	176.157	gb|AAY63977.1| glyceraldehyde-3-phosphate dehydrogenase [Lysiphlebus testaceipes]	266	36.8421	5e-35
FG1_Contig22876	742	748	175.954
FG1_Contig28539	381	384	175.917	ref|XP_002578778.1| hypothetical protein [Schistosoma mansoni] gb|ACK86678.1| DIF_3 [Schistosoma mansoni] emb|CAZ35016.1| expressed protein [Schistosoma mansoni]	94	57.4468	5e-21
FG1_Contig21884	269	271	175.841
FG1_Contig19839	948	955	175.832	ref|XP_002580676.1| serine/threonine protein kinase [Schistosoma mansoni] emb|CAZ36915.1| serine/threonine kinase [Schistosoma mansoni]	283	95.053	1e-155
FG1_Contig17872	817	823	175.825
FG1_Contig11151	409	412	175.823	ref|XP_002575519.1| boule-related [Schistosoma mansoni] emb|CAZ31752.1| boule-related [Schistosoma mansoni]	79	70.8861	2e-21
FG1_Contig47	444	447	175.722	gb|AAX30628.1| SJCHGC06060 protein [Schistosoma japonicum]	73	90.411	2e-32
FG1_Contig21134	302	304	175.699	ref|XP_002579480.1| hypothetical protein [Schistosoma mansoni] emb|CAZ35719.1| hypothetical protein [Schistosoma mansoni]	49	51.0204	4e-09
FG1_Contig22530	911	917	175.693	gb|AAQ97802.1| KIAA0174-like protein [Danio rerio]	174	55.1724	5e-50
FG1_Contig21123	309	311	175.673
FG1_Contig22810	651	655	175.615
FG1_Contig10901	3286	3305	175.552
FG1_Contig331	203	204	175.403	ref|XP_001200565.1| PREDICTED: similar to putative reverse transcriptase [Strongylocentrotus purpuratus] ref|XP_001195436.1| PREDICTED: similar to putative reverse transcriptase [Strongylocentrotus purpuratus]	68	38.2353	2e-06
FG1_Contig17435	1600	1606	175.197	ref|XP_002579088.1| protein disulfide-isomerase er-60 precursor (erp60) [Schistosoma mansoni] emb|CAZ35327.1| protein disulfide-isomerase er-60 precursor (erp60) [Schistosoma mansoni]	489	44.5808	1e-121
FG1_Contig23627	267	268	175.197	gb|AAX26586.2| SJCHGC07049 protein [Schistosoma japonicum]	92	44.5652	2e-10
FG1_Contig11772	571	573	175.154
FG1_Contig16516	593	595	175.132
FG1_Contig16947	646	648	175.083
FG1_Contig5750	431	432	174.948
FG1_Contig14399	439	440	174.941	emb|CAX73351.1| hypothetical protein [Schistosoma japonicum]	92	52.1739	5e-20
FG1_Contig19434	221	221	174.543
FG1_Contig21017	3036	3034	174.428	ref|XP_002100076.1| GE16840 [Drosophila yakuba] gb|EDX01184.1| GE16840 [Drosophila yakuba]	190	77.8947	9e-82
FG1_Contig22534	3699	3695	174.354
FG1_Contig21717	2114	2111	174.295	ref|XP_002570568.1| Uro-adherence factor A precursor [Schistosoma mansoni] emb|CAY18151.1| Uro-adherence factor A precursor, putative [Schistosoma mansoni]	95	47.3684	8e-18
FG1_Contig21739	492	491	174.188
FG1_Contig36252	993	990	174.016	ref|XP_002575528.1| chaperonin containing t-complex protein 1 gamma subunit tcpg [Schistosoma mansoni] emb|CAZ31761.1| chaperonin containing t-complex protein 1, gamma subunit, tcpg, putative [Schistosoma mansoni]	320	83.75	1e-151
FG1_Contig10863	960	957	173.997	ref|XP_002574333.1| thioredoxin domain containing protein 9-related [Schistosoma mansoni] emb|CAZ30566.1| thioredoxin domain containing protein 9-related [Schistosoma mansoni]	190	75.7895	9e-83
FG1_Contig20728	1083	1079	173.898	ref|XP_001113409.1| PREDICTED: similar to tetraspanin 18 isoform 1 isoform 1 [Macaca mulatta]	152	32.2368	2e-13
FG1_Contig7515	534	532	173.889	tpg|DAA00890.1| TPA_exp: reverse transcriptase [Schistosoma mansoni]	175	34.8571	7e-20
FG1_Contig21578	515	513	173.865	ref|XP_002571509.1| hypothetical protein [Schistosoma mansoni] emb|CAZ27739.1| conserved hypothetical protein [Schistosoma mansoni]	110	51.8182	3e-20
FG1_Contig7987	243	242	173.825	ref|XP_002570341.1| cleavage and polyadenylation specificity factor [Schistosoma mansoni] ref|XP_002580144.1| cleavage and polyadenylation specificity factor [Schistosoma mansoni] emb|CAY18730.1| cleavage and polyadenylation specificity factor, putative [Schistosoma mansoni] emb|CAZ36383.1| cleavage and polyadenylation specificity factor, putative [Schistosoma mansoni]	61	96.7213	4e-31
FG1_Contig2192	232	231	173.791	ref|XP_002575050.1| DNA polymerase epsilon subunit [Schistosoma mansoni] emb|CAZ31283.1| DNA polymerase epsilon subunit, putative [Schistosoma mansoni]	45	66.6667	4e-09
FG1_Contig16971	1134	1129	173.773	emb|CAX78230.1| Major egg antigen (p40) [Schistosoma japonicum]	98	58.1633	3e-27
FG1_Contig39128	835	831	173.707
FG1_Contig12355	469	466	173.426
FG1_Contig20135	289	287	173.335	gb|AAX24922.2| SJCHGC01985 protein [Schistosoma japonicum]	62	41.9355	7e-09
FG1_Contig23984	264	262	173.221
FG1_Contig19069	1412	1401	173.183	ref|XP_002112801.1| hypothetical protein TRIADDRAFT_56320 [Trichoplax adhaerens] gb|EDV24911.1| hypothetical protein TRIADDRAFT_56320 [Trichoplax adhaerens]	284	28.8732	5e-28
FG1_Contig21726	1505	1493	173.151	ref|XP_002578005.1| cdc37-related [Schistosoma mansoni] emb|CAZ34243.1| cdc37-related [Schistosoma mansoni]	379	66.7546	1e-147
FG1_Contig11438	1484	1472	173.132	ref|XP_002187844.1| PREDICTED: similar to MMAA protein [Taeniopygia guttata]	331	53.4743	1e-92
FG1_Contig18	2096	2077	172.961	gb|AAW27662.1| SJCHGC09280 protein [Schistosoma japonicum]	491	76.3747	0
FG1_Contig11037	313	310	172.87	emb|CAX74727.1| hypothetical protein [Schistosoma japonicum]	97	65.9794	4e-35
FG1_Contig15525	623	617	172.862
FG1_Contig5847	207	205	172.857
FG1_Contig22397	616	610	172.843
FG1_Contig13623	1738	1721	172.836	ref|XP_002115965.1| hypothetical protein TRIADDRAFT_59929 [Trichoplax adhaerens] gb|EDV21817.1| hypothetical protein TRIADDRAFT_59929 [Trichoplax adhaerens]	515	32.233	2e-82
FG1_Contig25893	304	301	172.82
FG1_Contig17084	663	656	172.7	gb|AAX47290.1| proteasome beta 1 subunit [Clonorchis sinensis]	204	77.9412	1e-87
FG1_Contig22012	452	447	172.612	emb|CAX74148.1| Cell division cycle and apoptosis regulator protein 1 [Schistosoma japonicum]	126	73.0159	4e-46
FG1_Contig1339	258	255	172.513	ref|XP_002575070.1| poly(ADP-ribose) glycohydrolase [Schistosoma mansoni] emb|CAZ31303.1| poly(ADP-ribose) glycohydrolase, putative [Schistosoma mansoni]	65	89.2308	1e-28
FG1_Contig23777	1096	1083	172.473
FG1_Contig21491	1781	1758	172.289	gb|AAW26518.1| SJCHGC06278 protein [Schistosoma japonicum] emb|CAX76292.1| Eukaryotic initiation factor 4A [Schistosoma japonicum] emb|CAX76294.1| Eukaryotic initiation factor 4A [Schistosoma japonicum] emb|CAX76295.1| Eukaryotic initiation factor 4A [Schistosoma japonicum] emb|CAX76296.1| Eukaryotic initiation factor 4A [Schistosoma japonicum] emb|CAX70997.1| Eukaryotic initiation factor 4A [Sch…	389	75.0643	1e-165
FG1_Contig38271	219	216	172.152
FG1_Contig20387	1429	1409	172.1	ref|XP_002573454.1| protein phosphatase 2C [Schistosoma mansoni] emb|CAZ29686.1| protein phosphatase 2C, putative [Schistosoma mansoni]	79	46.8354	6e-15
FG1_Contig20551	1101	1084	171.848	ref|NP_001138262.1| hypothetical protein LOC558957 [Danio rerio] sp|A2BFC9.1|YI011_DANRE RecName: Full=Uncharacterized protein FLJ46082 homolog emb|CAM14051.1| novel protein [Danio rerio]	231	27.2727	2e-07
FG1_Contig26143	3683	3621	171.605	gb|AAC49393.1| kinesin-like protein [Nicotiana tabacum]	512	26.5625	5e-37
FG1_Contig29164	1191	1170	171.465
FG1_Contig6667	225	221	171.44
FG1_Contig21569	646	634	171.301	ref|XP_002114501.1| hypothetical protein TRIADDRAFT_58389 [Trichoplax adhaerens] gb|EDV23591.1| hypothetical protein TRIADDRAFT_58389 [Trichoplax adhaerens]	157	28.0255	4e-12
FG1_Contig20030	368	361	171.223
FG1_Contig19885	820	804	171.137
FG1_Contig17447	1832	1796	171.113	ref|XP_002578956.1| tumor differentially expressed protein [Schistosoma mansoni] emb|CAZ35194.1| tumor differentially expressed protein, putative [Schistosoma mansoni]	403	51.861	1e-105
FG1_Contig257	382	374	170.888	tpe|CAJ00238.1| TPA: endonuclease-reverse transcriptase [Schistosoma mansoni]	123	32.5203	1e-10
FG1_Contig25196	235	230	170.829
FG1_Contig5685	214	209	170.465
FG1_Contig23019	203	198	170.244
FG1_Contig20128	360	351	170.179	ref|XP_537620.2| PREDICTED: similar to granulin isoform 1 precursor [Canis familiaris]	46	56.5217	9e-12
FG1_Contig21351	348	339	170.029
FG1_Contig20175	343	334	169.963	gb|EEZ99945.1| hypothetical protein TcasGA2_TC002741 [Tribolium castaneum]	32	59.375	6e-06
FG1_Contig21545	298	290	169.857	ref|XP_001198865.1| PREDICTED: similar to gag-pol polyprotein [Strongylocentrotus purpuratus]	96	48.9583	2e-12
FG1_Contig23219	1389	1351	169.768	gb|AAW25278.1| SJCHGC01355 protein [Schistosoma japonicum]	361	75.6233	1e-163
FG1_Contig21575	993	965	169.621	emb|CAA50395.1| CHIP28 [Rattus norvegicus]	64	37.5	4e-06
FG1_Contig21878	1457	1415	169.512	ref|XP_780444.1| PREDICTED: hypothetical protein [Strongylocentrotus purpuratus] ref|XP_001188769.1| PREDICTED: hypothetical protein [Strongylocentrotus purpuratus]	428	38.5514	2e-81
FG1_Contig520	1261	1223	169.283	ref|XP_001177707.1| PREDICTED: similar to gag-pol polyprotein [Strongylocentrotus purpuratus] ref|XP_001188939.1| PREDICTED: similar to gag-pol polyprotein [Strongylocentrotus purpuratus]	422	54.9763	1e-121
FG1_Contig20258	660	640	169.254	ref|XP_002574046.1| eukaryotictranslation initiation factor 3 subunit [Schistosoma mansoni] emb|CAZ30279.1| eukaryotictranslation initiation factor 3 subunit, putative [Schistosoma mansoni]	187	78.0749	2e-84
FG1_Contig22260	1211	1174	169.21
FG1_Contig23851	974	944	169.167	gb|AAP06498.1| similar to GenBank Accession Number Z29075 myophilin antigen in Echinococcus granulosus [Schistosoma japonicum] gb|AAT46028.1| myophilin-like protein [Echinococcus granulosus] emb|CAX76030.1| Myophilin [Schistosoma japonicum]	190	88.4211	1e-93
FG1_Contig11894	1025	993	169.094
FG1_Contig24041	411	398	169.022	emb|CAX73426.1| hypothetical protein [Schistosoma japonicum]	60	50	5e-13
FG1_Contig20320	1674	1621	169.017
FG1_Contig21243	501	485	168.969
FG1_Contig22253	403	390	168.913
FG1_Contig5842	278	269	168.892	gb|AAX26430.2| SJCHGC06497 protein [Schistosoma japonicum]	95	60	1e-25
FG1_Contig22054	337	326	168.846
FG1_Contig23269	549	531	168.82	emb|CAX70459.1| putative DC6 [Schistosoma japonicum] emb|CAX75237.1| putative DC6 [Schistosoma japonicum] emb|CAX75238.1| putative DC6 [Schistosoma japonicum] emb|CAX75239.1| putative DC6 [Schistosoma japonicum] emb|CAX75240.1| putative DC6 [Schistosoma japonicum]	97	79.3814	4e-40
FG1_Contig21111	1185	1146	168.798
FG1_Contig15606	515	498	168.781
FG1_Contig12591	361	349	168.741
FG1_Contig14258	1049	1014	168.719
FG1_Contig2039	297	287	168.666
FG1_Contig699	2278	2201	168.643	ref|XP_002580532.1| FAA1 Long-chain-fatty-acid--CoA ligase 1; long-chain-fatty-acid--CoA ligase [Schistosoma mansoni] emb|CAZ36771.1| FAA1 Long-chain-fatty-acid--CoA ligase 1; long-chain-fatty-acid--CoA ligase [Schistosoma mansoni]	669	41.704	1e-147
FG1_Contig16710	1293	1249	168.603
FG1_Contig19652	692	668	168.489
FG1_Contig3990	451	435	168.351
FG1_Contig19952	278	268	168.264
FG1_Contig12484	2857	2754	168.25	gb|EFB23271.1| hypothetical protein PANDA_020031 [Ailuropoda melanoleuca]	429	59.6737	1e-133
FG1_Contig11491	1079	1040	168.234	emb|CAX74044.1| hypothetical protein [Schistosoma japonicum]	249	69.8795	1e-106
FG1_Contig18379	2223	2142	168.183	ref|XP_002572255.1| alanine aminotransferase [Schistosoma mansoni] emb|CAZ28486.1| alanine aminotransferase, putative [Schistosoma mansoni]	479	62.8392	0
FG1_Contig6731	654	630	168.138	gb|ABS89273.1| hexokinase 1b [Gadus morhua]	219	39.726	4e-38
FG1_Contig21757	259	249	167.804
FG1_Contig20915	410	394	167.732
FG1_Contig8198	1457	1400	167.715	emb|CAX69651.1| gelsolin [Schistosoma japonicum]	365	61.6438	1e-134
FG1_Contig10151	4298	4129	167.68
FG1_Contig8538	372	357	167.505
FG1_Contig1688	1794	1721	167.441
FG1_Contig19648	1099	1054	167.396	emb|CAX73244.1| Fragile X mental retardation protein 1 homolog [Schistosoma japonicum]	344	54.9419	9e-96
FG1_Contig18673	1339	1284	167.374
FG1_Contig18932	3353	3208	166.995	ref|XP_002580676.1| serine/threonine protein kinase [Schistosoma mansoni] emb|CAZ36915.1| serine/threonine kinase [Schistosoma mansoni]	657	35.4642	2e-66
FG1_Contig20975	694	663	166.746	ref|XP_002569912.1| crp1/csrp1/crip1 [Schistosoma mansoni] emb|CAY17414.1| crp1/csrp1/crip1, putative [Schistosoma mansoni]	189	74.0741	1e-78
FG1_Contig29	1025	979	166.71	gb|AAW26354.1| SJCHGC02216 protein [Schistosoma japonicum] emb|CAX70214.1| Homocysteine-responsive endoplasmic reticulum-resident ubiquitin-like domain member 2 protein [Schistosoma japonicum]	169	44.9704	9e-28
FG1_Contig21126	245	234	166.706
FG1_Contig23133	310	296	166.66	emb|CAX72230.1| Splicing factor, arginine/serine-rich 2 [Schistosoma japonicum]	100	77	1e-39
FG1_Contig20012	350	334	166.564	gb|AAX27731.2| SJCHGC05155 protein [Schistosoma japonicum]	87	68.9655	6e-29
FG1_Contig20958	868	828	166.499	ref|XP_002581309.1| hypothetical protein [Schistosoma mansoni] emb|CAZ37548.1| expressed protein [Schistosoma mansoni]	262	34.3511	2e-32
FG1_Contig35119	214	204	166.387
FG1_Contig1994	744	709	166.332	emb|CAX73485.1| putative carbonic anhydrase II [Schistosoma japonicum]	177	61.5819	2e-61
FG1_Contig20219	653	622	166.257
FG1_Contig18092	1620	1543	166.247	ref|XP_002576150.1| hypothetical protein [Schistosoma mansoni] emb|CAZ32385.1| hypothetical protein [Schistosoma mansoni]	246	30.0813	4e-23
FG1_Contig20491	389	370	166.018
FG1_Contig22878	633	602	165.995	ref|XP_002575657.1| universal stress protein [Schistosoma mansoni] emb|CAZ31890.1| universal stress protein, putative [Schistosoma mansoni]	151	64.9007	4e-58
FG1_Contig8071	244	232	165.959
FG1_Contig17463	751	714	165.944
FG1_Contig20815	543	516	165.864	emb|CAX74063.1| hypothetical protein [Schistosoma japonicum]	117	65.812	6e-40
FG1_Contig20770	239	227	165.779
FG1_Contig7807	239	227	165.779
FG1_Contig22585	337	320	165.738	ref|XP_974707.1| PREDICTED: similar to AGAP007531-PA [Tribolium castaneum] gb|EEZ98268.1| hypothetical protein TcasGA2_TC000711 [Tribolium castaneum]	66	77.2727	5e-25
FG1_Contig22415	1356	1285	165.404
FG1_Contig15448	889	842	165.315	gb|AAW27581.1| SJCHGC09453 protein [Schistosoma japonicum]	295	81.6949	1e-135
FG1_Contig8710	339	321	165.275	gb|AAP06062.1| SJCHGC02568 protein [Schistosoma japonicum] emb|CAX74593.1| hypothetical protein [Schistosoma japonicum] emb|CAX74594.1| hypothetical protein [Schistosoma japonicum] emb|CAX74595.1| hypothetical protein [Schistosoma japonicum]	109	65.1376	3e-35
FG1_Contig21045	763	722	165.164
FG1_Contig22279	813	769	165.097	emb|CAX76107.1| G1 to S phase transition protein [Schistosoma japonicum]	241	64.3154	9e-93
FG1_Contig4238	18098	17118	165.092
FG1_Contig26365	1415	1337	164.921	ref|XP_002315197.1| predicted protein [Populus trichocarpa] gb|EEF01368.1| predicted protein [Populus trichocarpa]	304	42.1053	2e-64
FG1_Contig28814	685	647	164.86
FG1_Contig118	359	339	164.819	ref|XP_002581750.1| hypothetical protein [Schistosoma mansoni] emb|CAZ37991.1| hypothetical protein [Schistosoma mansoni]	74	37.8378	1e-07
FG1_Contig24335	640	604	164.725
FG1_Contig21959	551	520	164.723
FG1_Contig20959	1065	1005	164.71	ref|XP_002571570.1| high mobility group protein [Schistosoma mansoni] tpe|CAJ29301.1| TPA: putative high mobility group B2 protein [Schistosoma mansoni] emb|CAZ27800.1| high mobility group protein [Schistosoma mansoni]	201	77.1144	6e-89
FG1_Contig19756	266	251	164.7	ref|XP_002574224.1| hypothetical protein [Schistosoma mansoni] emb|CAZ30457.1| expressed protein [Schistosoma mansoni]	86	75.5814	1e-29
FG1_Contig25178	387	365	164.621	ref|XP_001179135.1| PREDICTED: similar to gag-pol polyprotein [Strongylocentrotus purpuratus] ref|XP_001196410.1| PREDICTED: similar to gag-pol polyprotein [Strongylocentrotus purpuratus]	100	41	1e-10
FG1_Contig19985	2360	2225	164.558
FG1_Contig20935	1796	1692	164.436
FG1_Contig28319	1134	1068	164.384
FG1_Contig295	222	209	164.322
FG1_Contig22494	322	303	164.244	emb|CAX73244.1| Fragile X mental retardation protein 1 homolog [Schistosoma japonicum]	77	49.3506	8e-13
FG1_Contig16621	959	902	164.169
FG1_Contig19525	839	789	164.141
FG1_Contig23695	250	235	164.07	emb|CAX72386.1| putative small subunit ribosomal protein S27Ae [Schistosoma japonicum] emb|CAX79442.1| putative small subunit ribosomal protein S27Ae [Schistosoma japonicum] emb|CAX79445.1| putative small subunit ribosomal protein S27Ae [Schistosoma japonicum] emb|CAX79453.1| putative small subunit ribosomal protein S27Ae [Schistosoma japonicum] emb|CAX79463.1| putative small subunit ribosomal pr…	86	39.5349	1e-05
FG1_Contig9959	3211	3015	163.889	ref|XP_002576573.1| heat shock protein 70 [Schistosoma mansoni] emb|CAZ32810.1| heat shock protein 70 (hsp70)-interacting protein, putative [Schistosoma mansoni]	395	44.8101	1e-80
FG1_Contig14937	3304	3102	163.872	ref|XP_002570551.1| hypothetical protein [Schistosoma mansoni] emb|CAY18117.1| hypothetical protein [Schistosoma mansoni]	799	33.2916	1e-123
FG1_Contig15800	2497	2344	163.848	gb|AAW25214.1| SJCHGC06296 protein [Schistosoma japonicum] emb|CAX73549.1| ubiquitin-conjugating enzyme E2H [Schistosoma japonicum]	186	88.172	1e-90
FG1_Contig20618	288	270	163.634
FG1_Contig22302	699	655	163.556	ref|XP_002578945.1| annexin [Schistosoma mansoni] emb|CAZ35183.1| annexin, putative [Schistosoma mansoni]	210	56.1905	2e-62
FG1_Contig6924	1364	1278	163.538	emb|CAX70111.1| Arginine methyltransferase 1 [Schistosoma japonicum] emb|CAX74478.1| Arginine methyltransferase 1 [Schistosoma japonicum] emb|CAX82574.1| Arginine methyltransferase 1 [Schistosoma japonicum]	301	88.0399	1e-157
FG1_121884	252	236	163.461	gb|AAW26901.1| SJCHGC09144 protein [Schistosoma japonicum]	9	88.8889	4e-10
FG1_Contig23437	534	500	163.43	gb|AAW27074.1| SJCHGC06252 protein [Schistosoma japonicum] emb|CAX71975.1| ribosomal protein S16 [Schistosoma japonicum] emb|CAX71976.1| ribosomal protein S16 [Schistosoma japonicum] emb|CAX78615.1| ribosomal protein S16 [Schistosoma japonicum] emb|CAX78616.1| ribosomal protein S16 [Schistosoma japonicum] emb|CAX78617.1| ribosomal protein S16 [Schistosoma japonicum] emb|CAX78618.1| ribosomal prot…	139	82.0144	9e-62
FG1_Contig5956	1059	991	163.335
FG1_Contig22899	263	246	163.261
FG1_35366	215	201	163.177
FG1_Contig21807	409	382	163.021	gb|AAU94682.1| alpha-tubulin [Chytriomyces confervae]	136	43.3824	1e-26
FG1_Contig14066	423	395	162.989
FG1_Contig18293	929	867	162.894	ref|XP_002572611.1| malic enzyme [Schistosoma mansoni] emb|CAZ28843.1| malic enzyme, putative [Schistosoma mansoni]	162	62.963	4e-55
FG1_Contig27505	329	307	162.871
FG1_Contig25071	572	533	162.642
FG1_Contig8172	1204	1121	162.511	tpg|DAA04500.1| TPA_exp: pol polyprotein [Schistosoma mansoni]	401	60.3491	1e-143
FG1_Contig21797	665	619	162.469
FG1_Contig27229	1349	1255	162.381	ref|XP_001312419.1| hypothetical protein [Trichomonas vaginalis G3] gb|EAX99489.1| hypothetical protein TVAG_413070 [Trichomonas vaginalis G3]	347	28.8184	8e-15
FG1_Contig24155	456	424	162.294
FG1_Contig16944	1219	1133	162.229
FG1_Contig24173	861	800	162.177	ref|XP_782568.1| PREDICTED: similar to LOC496069 protein [Strongylocentrotus purpuratus] ref|XP_001175864.1| PREDICTED: similar to LOC496069 protein [Strongylocentrotus purpuratus]	225	57.3333	9e-76
FG1_108543	210	195	162.076
FG1_Contig26858	598	555	161.992
FG1_Contig1147	429	398	161.93	emb|CAX75060.1| glycine cleavage system H protein [Schistosoma japonicum]	74	60.8108	2e-18
FG1_Contig14472	442	410	161.906	gb|AAW25404.1| SJCHGC06026 protein [Schistosoma japonicum] emb|CAX73403.1| Basic-leucine zipper (bZIP) transcription factor,domain-containing protein [Schistosoma japonicum]	102	54.902	2e-23
FG1_Contig21632	2844	2638	161.9
FG1_Contig23085	667	618	161.72	sp|Q9U1G6.1|FABP3_FASHE RecName: Full=Fatty acid-binding protein type 3 emb|CAB65015.1| fatty acid binding protein [Fasciola hepatica]	133	29.3233	4e-06
FG1_Contig24973	203	188	161.646	ref|XP_779944.1| PREDICTED: hypothetical protein isoform 1 [Strongylocentrotus purpuratus] ref|XP_801821.1| PREDICTED: hypothetical protein isoform 2 [Strongylocentrotus purpuratus] ref|XP_001178882.1| PREDICTED: hypothetical protein isoform 1 [Strongylocentrotus purpuratus] ref|XP_001178947.1| PREDICTED: hypothetical protein isoform 2 [Strongylocentrotus purpuratus]	64	76.5625	6e-24
FG1_Contig15923	713	659	161.324	gb|AAW27778.1| SJCHGC04660 protein [Schistosoma japonicum]	107	73.8318	8e-39
FG1_Contig6631	223	206	161.237
FG1_Contig19997	1533	1416	161.222	emb|CAX82984.1| hypothetical protein [Schistosoma japonicum]	349	60.4585	1e-124
FG1_Contig20993	2076	1917	161.175	ref|XP_002575961.1| glutaminase [Schistosoma mansoni] emb|CAZ32196.1| glutaminase, putative [Schistosoma mansoni]	514	60.8949	0
FG1_Contig1465	1322	1220	161.076	ref|NP_907883.1| hypothetical protein WS1761 [Wolinella succinogenes DSM 1740] emb|CAE10783.1| conserved hypothetical protein [Wolinella succinogenes]	252	22.2222	2e-06
FG1_Contig19536	1980	1827	161.056
FG1_Contig23015	503	464	161.01
FG1_Contig20168	255	235	160.853	ref|XP_002572778.1| hypothetical protein [Schistosoma mansoni] emb|CAZ29010.1| expressed protein [Schistosoma mansoni]	66	48.4848	4e-10
FG1_Contig20704	379	349	160.727
FG1_Contig20105	1940	1786	160.687
FG1_Contig20798	602	554	160.626
FG1_Contig12297	928	854	160.625	ref|XP_002571936.1| immunophilin [Schistosoma mansoni] emb|CAZ28166.1| immunophilin, putative [Schistosoma mansoni]	285	55.4386	8e-81
FG1_Contig20000	750	690	160.58
FG1_Contig25384	323	297	160.493	gb|AAT79387.1| Mn-SOD [Paragonimus westermani]	100	68	6e-32
FG1_Contig23328	1584	1456	160.438
FG1_Contig21162	1329	1221	160.359
FG1_Contig21560	537	493	160.241	ref|XP_002575932.1| myosin heavy chain IIb [Schistosoma mansoni] emb|CAZ32167.1| Myosin-10 (Myosin heavy chain, nonmuscle IIb) (Nonmuscle myosin heavy chain IIb) (NMMHC II-b) (NMMHC-IIB) (Cellular myosin heavy chain, type B) (Nonmuscle myosin heavy chain-B) (NMMHC-B), putative [Schistosoma mansoni]	178	83.7079	5e-80
FG1_Contig28305	305	280	160.236
FG1_Contig28848	205	188	160.069
FG1_Contig23017	1880	1724	160.06	gb|ACO82054.1| lipase [Clonorchis sinensis]	381	61.4173	1e-138
FG1_Contig2595	241	221	160.058
FG1_Contig14340	436	399	159.731	ref|XP_002112011.1| hypothetical protein TRIADDRAFT_24214 [Trichoplax adhaerens] gb|EDV25978.1| hypothetical protein TRIADDRAFT_24214 [Trichoplax adhaerens]	96	29.1667	8e-08
FG1_Contig23559	1916	1753	159.694	emb|CAX73505.1| RNA-binding region RNP-1 (RNA recognition motif),domain-containing protein [Schistosoma japonicum]	429	35.8974	7e-55
FG1_Contig22329	327	299	159.597	gb|AAX26417.2| SJCHGC09633 protein [Schistosoma japonicum]	106	55.6604	7e-28
FG1_Contig9182	278	254	159.474
FG1_Contig2609	2258	2063	159.469	ref|XP_001922468.1| PREDICTED: similar to caseinolytic protease X [Danio rerio]	360	65.8333	1e-121
FG1_Contig11698	1050	959	159.416	gb|AAW27051.1| SJCHGC00735 protein [Schistosoma japonicum] emb|CAX69765.1| AN1-type zinc finger protein 6 (Zinc finger A20 domain-containing protein 3) [Schistosoma japonicum] emb|CAX73792.1| AN1-type zinc finger protein 6 (Zinc finger A20 domain-containing protein 3) [Schistosoma japonicum]	218	49.0826	9e-47
FG1_Contig20154	923	843	159.415	ref|XP_659904.1| hypothetical protein AN2300.2 [Aspergillus nidulans FGSC A4] gb|EAA64411.1| hypothetical protein AN2300.2 [Aspergillus nidulans FGSC A4] tpe|CBF86562.1| TPA: ABC-transporterMultidrug resistance protein MDR ; [Source:UniProtKB/TrEMBL;Acc:Q9Y8G1] [Aspergillus nidulans FGSC A4]	123	55.2846	4e-29
FG1_Contig19575	1969	1797	159.296	ref|XP_002578400.1| programmed cell death protein [Schistosoma mansoni] emb|CAZ34638.1| programmed cell death, putative [Schistosoma mansoni]	526	58.1749	1e-168
FG1_Contig12321	352	321	159.171	ref|XP_002573805.1| centrin-related [Schistosoma mansoni] emb|CAZ30037.1| centrin-related [Schistosoma mansoni]	29	93.1034	8e-08
FG1_Contig17661	760	693	159.156	ref|XP_002572266.1| hypothetical protein [Schistosoma mansoni] emb|CAZ28497.1| expressed protein [Schistosoma mansoni]	132	59.0909	6e-38
FG1_Contig21577	238	217	159.142
FG1_Contig18539	1240	1130	159.059
FG1_Contig19951	992	904	159.059	emb|CAX73230.1| hypotheticial protein [Schistosoma japonicum]	75	58.6667	5e-17
FG1_Contig22450	471	429	158.979
FG1_Contig19718	1433	1305	158.952
FG1_Contig16857	1162	1058	158.921	emb|CAX71319.1| Receptor expression-enhancing protein 5 [Schistosoma japonicum]	189	65.6085	4e-65
FG1_Contig26076	324	295	158.92	ref|XP_002576825.1| rtdr1 [Schistosoma mansoni] emb|CAZ33062.1| rtdr1, putative [Schistosoma mansoni]	41	80.4878	5e-11
FG1_Contig21875	212	193	158.9
FG1_Contig3691	657	598	158.869	emb|CAX74148.1| Cell division cycle and apoptosis regulator protein 1 [Schistosoma japonicum]	217	75.1152	4e-98
FG1_Contig22332	833	758	158.828	ref|XP_002574749.1| tetraspanin-CD63 receptor [Schistosoma mansoni] emb|CAZ30982.1| tetraspanin-CD63 receptor , putative [Schistosoma mansoni]	247	32.7935	6e-28
FG1_Contig2584	507	461	158.707	emb|CAX69538.1| Casein kinase I isoform alpha [Schistosoma japonicum]	81	65.4321	7e-26
FG1_Contig24595	4231	3847	158.702	ref|XP_002135479.1| GA28568 [Drosophila pseudoobscura pseudoobscura] gb|EDY74106.1| GA28568 [Drosophila pseudoobscura pseudoobscura]	1420	19.1549	4e-13
FG1_Contig21519	967	878	158.478	ref|XP_002572046.1| aquaporin-3 [Schistosoma mansoni] emb|CAZ28276.1| aquaporin-3, putative [Schistosoma mansoni]	260	60	1e-88
FG1_Contig5777	217	197	158.456
FG1_Contig19698	292	265	158.404
FG1_Contig436	227	206	158.396
FG1_Contig19611	2196	1992	158.329	ref|XP_002575287.1| Spectrin beta chain brain 3 (Spectrin non-erythroid beta chain 3) (Beta-IV spectrin) [Schistosoma mansoni] emb|CAZ31520.1| Spectrin beta chain, brain 3 (Spectrin, non-erythroid beta chain 3) (Beta-IV spectrin), putative [Schistosoma mansoni]	709	74.33	0
FG1_Contig24078	2452	2224	158.313	ref|XP_002577730.1| hypothetical protein [Schistosoma mansoni] emb|CAZ33968.1| conserved hypothetical protein [Schistosoma mansoni]	499	24.6493	5e-34
FG1_Contig23194	1547	1402	158.183	gb|AAW27851.1| SJCHGC02198 protein [Schistosoma japonicum]	516	49.4186	1e-141
FG1_Contig19628	595	539	158.115
FG1_Contig22685	1745	1580	158.039	ref|XP_002575935.1| chaperonin containing t-complex protein 1 theta subunit tcpq [Schistosoma mansoni] emb|CAZ32170.1| chaperonin containing t-complex protein 1, theta subunit, tcpq, putative [Schistosoma mansoni]	463	77.7538	0
FG1_Contig35370	379	343	157.964
FG1_Contig19034	1361	1231	157.871	emb|CAX82756.1| hypotheticial protein [Schistosoma japonicum]	174	27.5862	7e-08
FG1_Contig30687	230	208	157.848	ref|XP_002581967.1| hypothetical protein [Schistosoma mansoni] emb|CAZ38207.1| hypothetical protein [Schistosoma mansoni]	76	65.7895	8e-21
FG1_Contig26733	1129	1021	157.846	ref|XP_002574101.1| DNAj-related [Schistosoma mansoni] emb|CAZ30334.1| DNAj-related [Schistosoma mansoni]	287	40.4181	9e-48
FG1_Contig21227	501	453	157.82
FG1_Contig11011	3551	3210	157.782	ref|XP_970919.2| PREDICTED: similar to RE15683p [Tribolium castaneum]	38	63.1579	2e-06
FG1_Contig21157	498	450	157.72	tpg|DAA04497.1| TPA_exp: pol polyprotein [Schistosoma mansoni]	164	29.2683	5e-08
FG1_Contig12719	2058	1859	157.665	ref|XP_002569604.1| hypothetical protein [Schistosoma mansoni] emb|CAY16852.1| expressed protein [Schistosoma mansoni]	103	66.9903	7e-32
FG1_Contig355	268	242	157.61
FG1_Contig18562	1842	1663	157.581	ref|XP_002573986.1| hypothetical protein [Schistosoma mansoni] emb|CAZ30219.1| expressed protein [Schistosoma mansoni]	123	42.2764	5e-16
FG1_Contig10880	308	278	157.542	gb|ABW86948.1| Ts2 protein [Taenia solium]	99	45.4545	3e-10
FG1_Contig19467	1256	1132	157.311	ref|XP_002575873.1| hypothetical protein [Schistosoma mansoni] emb|CAZ32108.1| hypothetical protein [Schistosoma mansoni]	299	36.1204	1e-41
FG1_Contig19647	557	502	157.308
FG1_Contig1002	728	656	157.28	ref|XP_002569721.1| hypothetical protein [Schistosoma mansoni] emb|CAY16988.1| conserved hypothetical protein [Schistosoma mansoni]	75	40	3e-09
FG1_Contig19422	1739	1567	157.279	ref|XP_002573208.1| T-complex protein 1 subunit alpha (TCP-1-alpha) (CCT-alpha) [Schistosoma mansoni] emb|CAZ29440.1| T-complex protein 1 subunit alpha (TCP-1-alpha) (CCT-alpha), putative [Schistosoma mansoni]	552	85.8696	0
FG1_Contig17037	948	854	157.236	ref|XP_002575061.1| hypothetical protein [Schistosoma mansoni] emb|CAZ31294.1| expressed protein [Schistosoma mansoni]	286	54.8951	1e-75
FG1_Contig19480	564	508	157.212	ref|NP_840072.3| selenoprotein W, 1 [Danio rerio] gb|AAO86696.1| selenoprotein W1 [Danio rerio] gb|AAI52098.1| Selenoprotein W, 1 [Danio rerio] gb|AAI60969.1| LOC100145402 protein [Xenopus (Silurana) tropicalis]	83	57.8313	2e-17
FG1_Contig21819	876	789	157.208	emb|CAX69626.1| hypothetical protein [Schistosoma japonicum]	225	39.1111	1e-33
FG1_Contig17524	886	798	157.207
FG1_Contig26680	211	190	157.171
FG1_Contig7228	230	207	157.089
FG1_Contig21080	503	452	156.846	gb|AAW26480.1| SJCHGC06054 protein [Schistosoma japonicum] emb|CAX69602.1| superoxide dismutase 2, mitochondrial [Schistosoma japonicum]	132	80.303	2e-63
FG1_Contig632	286	257	156.845
FG1_Contig21314	610	548	156.803	emb|CAX69464.1| Microtubule-associated protein RP/EB family member 1 [Schistosoma japonicum]	173	79.1908	1e-75
FG1_Contig20224	2861	2570	156.79	ref|XP_001633829.1| predicted protein [Nematostella vectensis] gb|EDO41766.1| predicted protein [Nematostella vectensis]	445	44.2697	1e-105
FG1_Contig21637	1147	1030	156.739
FG1_Contig29130	340	305	156.575
FG1_Contig12496	562	504	156.53
FG1_Contig13719	416	373	156.501	ref|XP_002573549.1| hypothetical protein [Schistosoma mansoni] emb|CAZ29781.1| expressed protein [Schistosoma mansoni]	122	55.7377	2e-28
FG1_Contig19870	280	251	156.465	ref|XP_001659274.1| cysteine-rich secretory protein-2, putative [Aedes aegypti] gb|EAT39747.1| cysteine-rich secretory protein-2, putative [Aedes aegypti]	28	42.8571	2e-06
FG1_Contig26706	1010	905	156.397
FG1_Contig13815	411	368	156.282	ref|XP_001625142.1| predicted protein [Nematostella vectensis] gb|EDO33042.1| predicted protein [Nematostella vectensis]	131	54.9618	1e-38
FG1_Contig33415	2628	2353	156.278
FG1_Contig194	400	358	156.216	ref|XP_002576742.1| multidrug resistance protein [Schistosoma mansoni] emb|CAZ32979.1| multidrug resistance pump, putative [Schistosoma mansoni]	47	74.4681	1e-08
FG1_Contig335	570	510	156.17	gb|AAW26757.1| SJCHGC06672 protein [Schistosoma japonicum] emb|CAX76878.1| Complement component 1 Q subcomponent-binding protein, mitochondrial precursor [Schistosoma japonicum] emb|CAX76879.1| Complement component 1 Q subcomponent-binding protein, mitochondrial precursor [Schistosoma japonicum] emb|CAX76883.1| Complement component 1 Q subcomponent-binding protein, mitochondrial precursor [Schist…	126	61.9048	3e-39
FG1_Contig2717	764	683	156.038	emb|CAX69538.1| Casein kinase I isoform alpha [Schistosoma japonicum]	226	85.3982	1e-113
FG1_Contig15628	6473	5783	155.937
FG1_Contig10924	663	592	155.851	emb|CAX76053.1| RNA-binding protein 4 [Schistosoma japonicum]	71	84.507	1e-28
FG1_Contig22245	2607	2327	155.796	dbj|BAF62290.1| calpain [Schistosoma haematobium]	759	64.6904	0
FG1_Contig21523	1012	903	155.743
FG1_Contig6231	250	223	155.692
FG1_Contig16203	563	502	155.632	gb|ABC49796.1| ubiquitin conjugating enzyme variant [Schistosoma mansoni]	149	70.4698	4e-59
FG1_Contig20329	1245	1110	155.617	gb|AAW27854.1| SJCHGC06607 protein [Schistosoma japonicum]	154	70.7792	1e-60
FG1_Contig22275	2127	1896	155.587	ref|XP_002580759.1| Protein VTS1 [Schistosoma mansoni] emb|CAZ36998.1| Protein VTS1, putative [Schistosoma mansoni]	202	34.1584	1e-25
FG1_Contig20739	1758	1567	155.58
FG1_Contig461	230	205	155.571
FG1_Contig4950	1719	1532	155.555	ref|XP_002575242.1| hypothetical protein [Schistosoma mansoni] emb|CAZ31475.1| expressed protein [Schistosoma mansoni]	150	50	5e-33
FG1_Contig16632	1508	1343	155.445	ref|XP_002572328.1| glycogenin-related [Schistosoma mansoni] emb|CAZ28559.1| glycogenin-related [Schistosoma mansoni]	53	60.3774	2e-10
FG1_Contig24823	610	543	155.372	ref|XP_002573455.1| protein phosphatase 2C [Schistosoma mansoni] emb|CAZ29687.1| protein phosphatase 2C, putative [Schistosoma mansoni]	194	75.7732	8e-80
FG1_Contig21093	227	202	155.32	gb|ACI45976.1| gag-pol polyprotein [Clonorchis sinensis]	75	50.6667	1e-12
FG1_Contig23394	508	452	155.302
FG1_Contig20757	280	249	155.219	emb|CAX71547.1| solute carrier family 31 (copper transporters), member 1 [Schistosoma japonicum] emb|CAX71548.1| solute carrier family 31 (copper transporters), member 1 [Schistosoma japonicum]	64	70.3125	1e-20
FG1_Contig25323	216	192	155.149
FG1_Contig19784	817	726	155.102	ref|XP_002573999.1| DNA double-strand break repair rad50 ATPase [Schistosoma mansoni] emb|CAZ30232.1| DNA double-strand break repair rad50 ATPase, putative [Schistosoma mansoni]	254	66.5354	2e-93
FG1_Contig35955	1462	1299	155.083	ref|XP_002156897.1| PREDICTED: similar to tetratricopeptide repeat domain 25, partial [Hydra magnipapillata]	149	36.9128	8e-13
FG1_Contig26279	375	333	154.994
FG1_Contig21393	552	490	154.938
FG1_Contig18465	991	879	154.817
FG1_Contig17861	803	712	154.763
FG1_Contig20516	829	734	154.541	ref|XP_002572328.1| glycogenin-related [Schistosoma mansoni] emb|CAZ28559.1| glycogenin-related [Schistosoma mansoni]	258	75.1938	1e-114
FG1_Contig22858	1164	1030	154.45
FG1_Contig15690	712	630	154.441	tpe|CAJ00238.1| TPA: endonuclease-reverse transcriptase [Schistosoma mansoni]	236	47.8814	2e-59
FG1_Contig20087	801	708	154.278	ref|XP_002576088.1| 26S proteasome non-ATPase regulatory subunit [Schistosoma mansoni] emb|CAZ32323.1| 26S proteasome non-ATPase regulatory subunit, putative [Schistosoma mansoni]	227	60.793	9e-72
FG1_Contig29123	2935	2594	154.264	gb|EFC47703.1| predicted protein [Naegleria gruberi]	205	36.5854	3e-22
FG1_Contig16142	1165	1029	154.167
FG1_Contig19999	564	498	154.118
FG1_Contig9132	594	524	153.974	gb|AAK07487.1| gag-pol polyprotein [Clonorchis sinensis]	162	67.284	4e-67
FG1_Contig21644	1495	1318	153.878
FG1_Contig22068	937	826	153.866	ref|XP_422656.2| PREDICTED: similar to PASK protein [Gallus gallus]	218	46.789	9e-51
FG1_Contig18685	1092	961	153.604	ref|XP_001634087.1| predicted protein [Nematostella vectensis] gb|EDO42024.1| predicted protein [Nematostella vectensis]	148	28.3784	1e-13
FG1_Contig36256	1325	1166	153.598
FG1_Contig19271	3734	3285	153.555	gb|AAX26937.2| SJCHGC09243 protein [Schistosoma japonicum]	330	28.7879	5e-16
FG1_Contig20368	981	863	153.548	ref|NP_001017149.1| hypothetical protein LOC549903 [Xenopus (Silurana) tropicalis] emb|CAJ82036.1| centrin, EF-hand protein, 2 [Xenopus tropicalis]	128	39.8438	1e-16
FG1_Contig24382	356	313	153.461
FG1_Contig24032	923	811	153.363	gb|AAK14815.1| polyprotein [Schistosoma japonicum]	28	60.7143	7e-22
FG1_Contig21530	813	714	153.289	gb|ABZ82030.1| lactate dehydrogenase-like protein [Clonorchis sinensis]	234	47.0085	8e-57
FG1_Contig8163	478	419	152.999
FG1_Contig20283	356	312	152.97	gb|AAK07487.1| gag-pol polyprotein [Clonorchis sinensis]	68	72.0588	2e-32
FG1_Contig20690	954	836	152.954	ref|XP_002569742.1| hypothetical protein [Schistosoma mansoni] emb|CAY17033.1| conserved hypothetical protein [Schistosoma mansoni]	259	33.2046	4e-34
FG1_Contig7630	1279	1120	152.844	gb|AAW26145.1| SJCHGC06877 protein [Schistosoma japonicum] emb|CAX72839.1| Vacuolar H ATPase [Schistosoma japonicum] emb|CAX82599.1| Vacuolar H ATPase [Schistosoma japonicum]	352	87.5	1e-178
FG1_Contig25587	237	207	152.449
FG1_Contig23721	1812	1582	152.388
FG1_Contig17420	715	624	152.328
FG1_Contig21122	266	232	152.233	ref|XP_002576921.1| P30 dbc protein [Schistosoma mansoni] emb|CAZ33158.1| P30 dbc protein, putative [Schistosoma mansoni]	90	38.8889	8e-08
FG1_Contig7353	343	299	152.153	gb|AAC24982.2| reverse transcriptase [synthetic construct]	96	38.5417	1e-13
FG1_Contig5021	599	522	152.106	ref|XP_002582184.1| fun14 domain containing [Schistosoma mansoni] emb|CAY17082.1| fun14 domain containing, putative [Schistosoma mansoni]	112	39.2857	7e-12
FG1_Contig10218	293	255	151.906	ref|XP_002578677.1| myotrophin [Schistosoma mansoni] emb|CAZ34915.1| myotrophin, putative [Schistosoma mansoni]	77	57.1429	5e-18
FG1_Contig15853	928	807	151.785
FG1_Contig25064	7684	6677	151.669	ref|XP_002579884.1| hypothetical protein [Schistosoma mansoni] emb|CAZ36123.1| Spectrin beta chain, brain 4 (Spectrin, non-erythroid beta chain 4) (Beta-V spectrin) (BSPECV), putative [Schistosoma mansoni]	2424	76.9802	0
FG1_Contig11192	2179	1893	151.634	ref|XP_002581078.1| eukaryotic translation initiation factor 2c [Schistosoma mansoni] emb|CAZ37317.1| eukaryotic translation initiation factor 2c, putative [Schistosoma mansoni]	637	50.2355	1e-164
FG1_Contig21910	296	257	151.546
FG1_Contig24645	1084	941	151.517	emb|CAX72442.1| hypothetical protein [Schistosoma japonicum] emb|CAX72452.1| hypothetical protein [Schistosoma japonicum]	136	30.8824	6e-12
FG1_Contig31114	667	579	151.515
FG1_Contig5205	393	341	151.448
FG1_Contig2283	461	400	151.447	ref|XP_969719.1| PREDICTED: similar to AGAP001151-PA [Tribolium castaneum] gb|EFA08461.1| hypothetical protein TcasGA2_TC006109 [Tribolium castaneum]	112	42.8571	9e-23
FG1_Contig3528	521	452	151.427	emb|CAX75963.1| KH domain-containing, RNA-binding, signal transduction-associated protein 1 [Schistosoma japonicum] emb|CAX75964.1| KH domain-containing, RNA-binding, signal transduction-associated protein 1 [Schistosoma japonicum] emb|CAX75965.1| KH domain-containing, RNA-binding, signal transduction-associated protein 1 [Schistosoma japonicum] emb|CAX75966.1| KH domain-containing, RNA-binding, …	69	53.6232	1e-18
FG1_Contig22521	405	351	151.271	gb|EDL09919.1| RIKEN cDNA 1700034E13, isoform CRA_a [Mus musculus]	100	61	2e-28
FG1_Contig20696	261	226	151.137
FG1_Contig7496	544	471	151.121
FG1_Contig24239	521	450	150.757
FG1_Contig1985	530	457	150.502	emb|CAX74373.1| succinate-CoA ligase [Schistosoma japonicum] emb|CAX74374.1| succinate-CoA ligase [Schistosoma japonicum]	118	85.5932	1e-51
FG1_Contig17743	776	669	150.476	ref|NP_001017120.1| ubiquitin carboxyl-terminal esterase L4 [Xenopus (Silurana) tropicalis] emb|CAJ83746.1| ubiquitin carboxyl-terminal esterase L3 [Xenopus tropicalis] gb|AAI35704.1| ubiquitin carboxyl-terminal esterase L4 [Xenopus (Silurana) tropicalis]	226	41.1504	8e-46
FG1_Contig15693	522	450	150.468	emb|CAX76792.1| ATP synthase [Schistosoma japonicum]	129	81.3953	3e-51
FG1_Contig22339	587	506	150.458
FG1_Contig20787	664	572	150.359	gb|AAP05946.1| similar to GenBank Accession Number U30468 cytochrome c oxidase subunit IV in Urechis caupo [Schistosoma japonicum] emb|CAX71629.1| cytochrome c oxidase subunit IV [Schistosoma japonicum] emb|CAX77615.1| cytochrome c oxidase subunit IV [Schistosoma japonicum] emb|CAX77616.1| cytochrome c oxidase subunit IV [Schistosoma japonicum] emb|CAX77617.1| cytochrome c oxidase subunit IV [Sch…	160	59.375	6e-53
FG1_Contig21144	822	708	150.336	ref|XP_002571978.1| hypothetical protein [Schistosoma mansoni] emb|CAZ28208.1| hypothetical protein [Schistosoma mansoni]	239	43.0962	8e-55
FG1_Contig20024	698	601	150.287	emb|CAX70781.1| Heat shock protein 67B2 [Schistosoma japonicum] emb|CAX75854.1| Heat shock protein 67B2 [Schistosoma japonicum] emb|CAX75855.1| Heat shock protein 67B2 [Schistosoma japonicum]	111	53.1532	2e-26
FG1_Contig3031	255	219	149.902
FG1_Contig21366	502	431	149.857
FG1_Contig18026	1122	963	149.808
FG1_Contig20233	1167	1001	149.715	ref|XP_002593626.1| hypothetical protein BRAFLDRAFT_235773 [Branchiostoma floridae] gb|EEN49637.1| hypothetical protein BRAFLDRAFT_235773 [Branchiostoma floridae]	259	47.1042	3e-56
FG1_Contig23427	267	229	149.702	ref|XP_002579876.1| hypothetical protein [Schistosoma mansoni] emb|CAZ36115.1| expressed protein [Schistosoma mansoni]	85	67.0588	3e-27
FG1_Contig18923	2535	2172	149.549	ref|XP_001845897.1| threonyl-tRNA synthetase [Culex quinquefasciatus] gb|EDS41971.1| threonyl-tRNA synthetase [Culex quinquefasciatus]	683	66.7643	0
FG1_Contig15165	487	417	149.455
FG1_Contig22360	578	494	149.177
FG1_Contig22702	694	593	149.141
FG1_Contig19060	5183	4428	149.118	ref|XP_422317.2| PREDICTED: similar to amylo-1,6-glucosidase, 4-alpha-glucanotransferase [Gallus gallus]	1651	41.1266	0
FG1_Contig35070	343	293	149.099	gb|AAM93546.1| polyprotein [Schistosoma japonicum]	113	41.5929	2e-18
FG1_Contig23660	336	287	149.089	ref|XP_002579071.1| ran [Schistosoma mansoni] emb|CAZ35310.1| ran, putative [Schistosoma mansoni]	76	84.2105	2e-31
FG1_Contig22305	1841	1572	149.039	ref|NP_112545.2| radial spokehead-like 1 isoform 1 [Mus musculus] sp|Q8CDR2.1|RSHL1_MOUSE RecName: Full=Radial spoke head-like protein 1 dbj|BAC26571.1| unnamed protein product [Mus musculus] gb|EDL23102.1| radial spokehead-like 1 [Mus musculus] gb|AAI37993.1| Radial spokehead-like 1 [Mus musculus]	468	28.4188	6e-32
FG1_Contig15290	492	420	149	gb|ACB47095.1| SJCHGC01950 protein [Schistosoma japonicum] emb|CAX70194.1| Dynein light chain LC6, flagellar outer arm [Schistosoma japonicum] emb|CAX74680.1| Dynein light chain LC6, flagellar outer arm [Schistosoma japonicum] emb|CAX74681.1| Dynein light chain LC6, flagellar outer arm [Schistosoma japonicum]	91	84.6154	6e-40
FG1_Contig28813	1619	1382	148.992	ref|XP_002609707.1| hypothetical protein BRAFLDRAFT_242526 [Branchiostoma floridae] gb|EEN65717.1| hypothetical protein BRAFLDRAFT_242526 [Branchiostoma floridae]	373	63.0027	2.33e-156
FG1_Contig17813	1332	1137	148.99	ref|XP_002606123.1| hypothetical protein BRAFLDRAFT_125119 [Branchiostoma floridae] gb|EEN62133.1| hypothetical protein BRAFLDRAFT_125119 [Branchiostoma floridae]	360	56.6667	1e-118
FG1_Contig22605	286	244	148.911
FG1_Contig24685	251	214	148.814	gb|AAK35224.1|AF367368_1 yolk ferritin [Paragonimus westermani]	77	37.6623	6e-06
FG1_Contig20092	424	361	148.608	gb|AAK14815.1| polyprotein [Schistosoma japonicum]	125	38.4	2e-16
FG1_Contig36171	273	232	148.33
FG1_Contig20648	1225	1041	148.326	gb|AAP06443.1| SJCHGC06823 protein [Schistosoma japonicum] emb|CAX76248.1| Gamma-aminobutyric acid receptor-associated protein-like 2 [Schistosoma japonicum] emb|CAX76249.1| Gamma-aminobutyric acid receptor-associated protein-like 2 [Schistosoma japonicum] emb|CAX76250.1| Gamma-aminobutyric acid receptor-associated protein-like 2 [Schistosoma japonicum] emb|CAX76251.1| Gamma-aminobutyric acid rec…	116	76.7241	8e-45
FG1_Contig33004	452	384	148.284
FG1_Contig23883	259	220	148.26
FG1_Contig21340	1838	1561	148.238	emb|CAX69370.1| GPI-anchored membrane protein 1 [Schistosoma japonicum]	417	36.4508	2e-54
FG1_Contig13450	398	338	148.23
FG1_Contig17741	1289	1093	148.003	ref|XP_002577194.1| msf1/px19 related [Schistosoma mansoni] emb|CAZ33431.1| msf1/px19 related [Schistosoma mansoni]	215	45.1163	4e-41
FG1_Contig23346	473	401	147.974	emb|CAX70786.1| hypotheticial protein [Schistosoma japonicum] emb|CAX75865.1| hypotheticial protein [Schistosoma japonicum] emb|CAX75866.1| hypotheticial protein [Schistosoma japonicum] emb|CAX75867.1| hypotheticial protein [Schistosoma japonicum] emb|CAX75868.1| hypotheticial protein [Schistosoma japonicum] emb|CAX75869.1| hypotheticial protein [Schistosoma japonicum] emb|CAX75870.1| hypothetici…	65	87.6923	1e-23
FG1_Contig6789	668	566	147.891
FG1_Contig19346	2173	1841	147.876	ref|XP_002575288.1| Spectrin beta chain brain 3 (Spectrin non-erythroid beta chain 3) (Beta-IV spectrin) [Schistosoma mansoni] emb|CAZ31521.1| Spectrin beta chain, brain 3 (Spectrin, non-erythroid beta chain 3) (Beta-IV spectrin), putative [Schistosoma mansoni]	724	72.5138	0
FG1_Contig19519	386	327	147.864
FG1_Contig23101	536	454	147.84
FG1_Contig15931	1143	968	147.819
FG1_Contig104	561	475	147.786
FG1_Contig23225	443	375	147.751	gb|AAX31075.1| SJCHGC09788 protein [Schistosoma japonicum]	81	54.321	2e-23
FG1_Contig10039	410	347	147.723
FG1_Contig8861	260	220	147.69	ref|XP_002579373.1| axonemal dynein intermediate chain polypeptide [Schistosoma mansoni] emb|CAZ35612.1| axonemal dynein intermediate chain polypeptide, putative [Schistosoma mansoni]	88	70.4545	2e-28
FG1_Contig24881	285	241	147.596	ref|XP_002570921.1| hypothetical protein [Schistosoma mansoni] emb|CAZ38606.1| hypothetical protein [Schistosoma mansoni]	80	51.25	5e-12
FG1_Contig20195	750	634	147.547	ref|XP_002575856.1| gtpase_rho [Schistosoma mansoni] emb|CAZ32091.1| gtpase_rho, putative [Schistosoma mansoni]	179	82.1229	4e-82
FG1_Contig20025	586	495	147.438	gb|AAW26090.1| SJCHGC04891 protein [Schistosoma japonicum] emb|CAX82585.1| hypotheticial protein [Schistosoma japonicum] emb|CAX82910.1| hypotheticial protein [Schistosoma japonicum]	166	51.2048	5e-47
FG1_Contig14192	1712	1445	147.322	gb|ABB13463.1| 26S proteasome subunit RPT6 [Schistosoma mansoni]	380	92.1053	0
FG1_Contig10420	307	259	147.253
FG1_Contig19790	1074	906	147.24	ref|XP_002570071.1| starch branching enzyme II [Schistosoma mansoni] emb|CAY17721.1| starch branching enzyme II, putative [Schistosoma mansoni]	334	79.6407	1e-170
[truncated: 28,517 more rows]
