# Supplementary material for: A Portrait of the Transcriptome of the Neglected Trematode, Fasciola gigantica—Biological and Biotechnological Implications
Source: PLoS Negl Trop Dis. 2011 Feb 1;5(2):e1004. doi: 10.1371/journal.pntd.0001004 (PMC3051338; doi:10.1371/journal.pntd.0001004)
Supplement: Table S5 — Putative adult Fasciola gigantica proteins with homology to kinases within the European Molecular Biology Laboratory kinase database. (XLSX) [file pntd.0001004.s008.xlsx]

## Sheet: Supplementary_Table_S5
Supplementary Table S5. Putative adult Fasciola gigantica proteins with homology to kinases within the European Molecular Biology Laboratory kinase databasea
Sequences	Length (bp)	Mapped reads	RPKMc	Subfamily 1	Subfamily 2	Kinase_ID	BLASTx			Description of sequence within the EMBL kinase database	EC number	Description of sequence within the NCBI non-redundant protein databaseb	BLASTx
							Score	% ID	E-value				Score	% ID	E-value
AGC	containing the PKA, PKG and PKC subfamilies
FG1_Contig14813	462	750	283.349	PKC	Delta	hPKCt_2499	40	40	2e-06	Protein kinase C theta	EC 2.7.11.13	emb|CAG44455.1| cAMP-dependent protein kinase catalytic subunit [Amblyomma hebraeum]	54	48.1481	5e-10
FG1_Contig16626	815	1260	269.846	PKA	PKA	bPKAb_2662	182	62.0879	2e-64			gb|ACE87846.1| protein kinase, cAMP-dependent, catalytic, beta protein [synthetic construct]	205	58.0488	2e-64
FG1_Contig29123	2935	2594	154.264	AKT	AKT	hAKT2_2120	204	31.8627	7e-24	v-akt murine thymoma viral oncogene homolog 2	EC 2.7.11.1	gb|EFC47703.1| predicted protein [Naegleria gruberi]	205	36.5854	3e-22
FG1_Contig18523	1646	1012	107.313	RSK	RSK	hRSK3_d1	253	31.2253	2e-26	ribosomal protein S6 kinase, 90kDa, polypeptide 1 isoform b	EC 2.7.1.37	ref|XP_002577777.1| serine/threonine protein kinase [Schistosoma mansoni] emb|CAZ34015.1| serine/threonine kinase [Schistosoma mansoni]	375	64.5333	1e-136
FG1_Contig20665	1026	594	101.051	RSK	p70	hRPS6KB2_1723	260	58.4615	1e-87	uniprot_trembl Q9BRS0) Ribosomal protein S6 kinase, 70kDa, polypeptide 2, isoform a... at 99	EC 2.7.1.37	emb|CAX74986.1| Ribosomal protein S6 kinase beta-2 [Schistosoma japonicum]	340	88.5294	1e-177
FG1_Contig19160	1531	516	58.827	PKN	PKN	hPKN2_1873	257	68.8716	1e-107	protein kinase N2	EC 2.7.1.37	ref|XP_002578300.1| serine/threonine protein kinase [Schistosoma mansoni] emb|CAZ34538.1| serine/threonine kinase [Schistosoma mansoni]	328	77.1341	1e-145
FG1_Contig31286	417	133	55.6696	PKA	PKA	rPKAa_2666	62	100	4e-32			gb|ACZ66263.1| cAMP-dependent protein kinase catalytic subunit [Schistosoma haematobium]	120	90	8e-61
FG1_Contig16068	4326	1197	48.2959	PKG	PKG	bPRKG1_2641	261	60.1533	4e-91			gb|AAR06171.1| PKG [Aplysia californica]	791	45.6384	0
FG1_Contig4158	2961	780	45.9789	RSK	p70	hRPS6KB1_1707	262	64.1221	1e-94	ribosomal protein S6 kinase, 70kDa, polypeptide 1	EC 2.7.11.1	ref|XP_002574137.1| serine/threonine protein kinase [Schistosoma mansoni] emb|CAZ30370.1| serine/threonine kinase [Schistosoma mansoni]	520	74.2308	0
FG1_Contig20350	1009	242	41.8626	PKA	PKA	mPKAa_2665	174	75.2874	9e-76			gb|ACY70571.1| cAMP-dependent protein kinase catalytic subunit [Schistosoma japonicum]	206	83.4951	1e-94
FG1_Contig19161	1534	354	40.2791	PKA	PKA	hPKAa_2422	251	67.7291	1e-105	cAMP-dependent protein kinase catalytic subunit alpha isoform 2	EC 2.7.1.37	ref|XP_002187574.1| PREDICTED: protein kinase, cAMP-dependent, catalytic, beta [Taeniopygia guttata]	328	63.7195	1e-127
FG1_Contig16993	651	124	33.2463	DMPK	GEK	hCDC42BPB_1146	87	66.6667	8e-32	CDC42-binding protein kinase beta	EC 2.7.11.1	ref|XP_002577961.1| serine/threonine protein kinase [Schistosoma mansoni] emb|CAZ34199.1| serine/threonine kinase [Schistosoma mansoni]	234	61.1111	2e-76
FG1_Contig7229	494	76	26.8528	NDR	NDR	hLATS2_204	36	61.1111	8e-07	Refseq LATS, large tumor suppressor, homolog 2 [Homo sapiens]... at 99	EC 2.7.11.1	ref|XP_002580127.1| serine/threonine protein kinase [Schistosoma mansoni] emb|CAZ36366.1| serine/threonine kinase [Schistosoma mansoni]	36	100	8e-13
FG1_Contig17105	1232	188	26.6348	PKG	PKG	bPRKG1_2641	51	58.8235	1e-11			ref|XP_002576696.1| serine/threonine protein kinase [Schistosoma mansoni] emb|CAZ32933.1| serine/threonine kinase [Schistosoma mansoni]	382	61.5183	1e-121
FG1_Contig16666	611	92	26.2814	PKG	PKG	bPRKG1_2641	194	72.1649	5e-83			gb|AAR06171.1| PKG [Aplysia californica]	199	72.8643	7e-85
FG1_Contig18882	1227	183	26.0321	PKA	PKA	mPKAa_2665	253	73.5178	1e-110			ref|NP_001093339.1| cAMP-dependent protein kinase catalytic subunit alpha [Xenopus laevis] emb|CAC88366.1| cAMP-dependent protein kinase catalytic subunit alpha [Xenopus laevis]	328	70.122	1e-135
FG1_Contig13932	417	61	25.5327	GRK	GRK	hGRK6_1630	115	68.6957	2e-39	uniprot_trembl Q96AD6) G protein-coupled receptor kinase 6, isoform B... at 99	EC 2.7.11.16	ref|XP_002571744.1| serine/threonine protein kinase [Schistosoma mansoni] emb|CAZ27974.1| serine/threonine kinase [Schistosoma mansoni]	116	75	2e-44
FG1_Contig23776	448	65	25.3243	DMPK	GEK	hCDC42BPB_1146	149	67.7852	1e-57	CDC42-binding protein kinase beta	EC 2.7.11.1	ref|XP_002577961.1| serine/threonine protein kinase [Schistosoma mansoni] emb|CAZ34199.1| serine/threonine kinase [Schistosoma mansoni]	149	89.2617	6e-74
FG1_Contig30637	2540	365	25.082	NDR	NDR	hSTK38L_331	295	71.8644	1e-128	serine/threonine kinase 38 like	EC 2.7.11.1	ref|XP_002581163.1| serine/threonine protein kinase [Schistosoma mansoni] emb|CAZ37402.1| serine/threonine kinase [Schistosoma mansoni]	487	85.4209	0
FG1_Contig17315	700	98	24.436	DMPK	ROCK	hROCK1_1441	207	52.657	7e-61	Rho-associated, coiled-coil containing protein kinase 1	EC 2.7.11.1	ref|XP_002574699.1| serine/threonine protein kinase [Schistosoma mansoni] emb|CAZ30932.1| serine/threonine kinase [Schistosoma mansoni]	214	85.0467	1e-107
FG1_Contig26495	503	70	24.2903	DMPK	ROCK	hROCK1_1441	164	58.5366	2e-52	Rho-associated, coiled-coil containing protein kinase 1	EC 2.7.11.1	ref|XP_002576702.1| serine/threonine protein kinase [Schistosoma mansoni] emb|CAZ32939.1| serine/threonine kinase [Schistosoma mansoni]	165	83.0303	8e-78
FG1_Contig17885	809	110	23.7327	GRK	BARK	hADRBK1_1676	244	87.2951	1e-128	uniprot_trembl Q6GTT3) Beta adrenergic receptor kinase 1 (ADRBK1 protein)... at 99	EC 2.7.11.15	ref|XP_002578021.1| serine/threonine protein kinase [Schistosoma mansoni] emb|CAZ34259.1| serine/threonine kinase [Schistosoma mansoni]	269	95.539	1e-152
FG1_Contig34121	239	32	23.3698	PKC	Delta	hPKCt_2499	78	38.4615	2e-14	Protein kinase C theta	EC 2.7.11.13	ref|XP_002572646.1| serine/threonine protein kinase [Schistosoma mansoni] emb|CAZ28878.1| serine/threonine kinase [Schistosoma mansoni]	79	73.4177	7e-31
FG1_Contig19002	1330	178	23.3599	MAST	MAST	hMAST3_884	245	77.9592	1e-112	PREDICTED: microtubule associated serine/threonine kinase 3	EC 2.7.11.1	ref|XP_001869467.1| microtubule-associated serine/threonine-protein kinase 2 [Culex quinquefasciatus] gb|EDS29394.1| microtubule-associated serine/threonine-protein kinase 2 [Culex quinquefasciatus]	345	68.4058	1e-129
FG1_Contig19324	2008	263	22.861	PKC	Iota	hPKCi_1189	267	76.4045	1e-120	protein kinase C, iota	EC 2.7.11.13	ref|XP_001363926.1| PREDICTED: similar to protein kinase C, iota, [Monodelphis domestica]	348	71.5517	1e-147
FG1_Contig24225	334	41	21.4259	AKT	AKT	hAKT3_2128	81	38.2716	5e-12	v-akt murine thymoma viral oncogene homolog 3 isoform 1	EC 2.7.11.1	ref|XP_001736719.1| hypothetical protein [Entamoeba dispar SAW760] ref|XP_001740064.1| hypothetical protein [Entamoeba dispar SAW760]	107	36.4486	9e-12
FG1_Contig12107	345	42	21.2487	PKC	Alpha	rPKCb1_2653	74	75.6757	9e-31			ref|XP_001601074.1| PREDICTED: similar to conventional protein kinase C [Nasonia vitripennis]	81	76.5432	5e-29
FG1_Contig11881	337	40	20.7173	GRK	GRK	hGRK4_1679	95	49.4737	8e-24	G protein-coupled receptor kinase 4 isoform gamma	EC 2.7.11.16	gb|AAW24886.1| SJCHGC07533 protein [Schistosoma japonicum]	112	58.9286	2e-31
FG1_Contig16117	556	58	18.2077	PKA	PKA	hPRKX_2452	181	37.0166	2e-26	protein kinase, X-linked	EC 2.7.11.1	ref|XP_002580355.1| serine/threonine protein kinase [Schistosoma mansoni] emb|CAZ36594.1| serine/threonine kinase [Schistosoma mansoni]	183	60.6557	9e-56
FG1_Contig25549	324	32	17.2388	PDK1	PDK1	hPDPK1_1903	102	47.0588	4e-26	uniprot_trembl Q6A1A2) PDPK2 protein... at 99		emb|CAX69476.1| putative 3-phosphoinositide dependent protein kinase-1 [Schistosoma japonicum]	99	67.6768	7e-31
FG1_Contig33017	230	22	16.6954	PKC	Alpha	rPKCb1_2653	75	80	4e-33			sp|Q16974.2|KPC1_APLCA RecName: Full=Calcium-dependent protein kinase C; AltName: Full=APL I gb|AAA27770.2| protein kinase C [Aplysia californica]	76	86.8421	8e-32
FG1_Contig10522	298	27	15.8143	SGK	SGK	hSGK_1964	99	68.6869	7e-39	serum/glucocorticoid regulated kinase	EC 2.7.11.1	gb|AAI24796.2| Si:ch211-195b13.1 [Danio rerio]	95	73.6842	2e-35
FG1_Contig10134	288	26	15.7573	SGK	SGK	hSGK_1964	86	76.7442	2e-35	serum/glucocorticoid regulated kinase	EC 2.7.11.1	gb|AAI66332.1| sgk2 protein [Xenopus (Silurana) tropicalis]	86	76.7442	3e-32
FG1_Contig10936	320	25	13.6362	PKC	Delta	hPKCt_2499	79	31.6456	2e-06	Protein kinase C theta	EC 2.7.11.13	ref|XP_002578021.1| serine/threonine protein kinase [Schistosoma mansoni] emb|CAZ34259.1| serine/threonine kinase [Schistosoma mansoni]	106	92.4528	4e-52
FG1_Contig5680	208	16	13.4264	RSK	RSK	hRSK2_d1	68	73.5294	6e-27	uniprot_trembl Q4VAP3) Ribosomal protein S6 kinase, 90kDa, polypeptide 3... at 99%
FG1_Contig11555	327	25	13.3443	RSK	RSK	hRSK2_d1	102	72.549	8e-39	ribosomal protein S6 kinase, 90kDa, polypeptide 3		ref|XP_002573231.1| serine/threonine protein kinase [Schistosoma mansoni] emb|CAZ29463.1| serine/threonine kinase [Schistosoma mansoni]	109	74.3119	1e-37
FG1_Contig5615	204	15	12.834	PKC	Alpha	rPKCg_2632	67	79.1045	6e-31			ref|XP_002572646.1| serine/threonine protein kinase [Schistosoma mansoni] emb|CAZ28878.1| serine/threonine kinase [Schistosoma mansoni]	66	86.3636	3e-27
FG1_504288	276	20	12.648	RSK	p70	hRPS6KB1_1707	66	37.8788	1e-09	ribosomal protein S6 kinase, 70kDa, polypeptide 1	EC 2.7.11.1	ref|XP_001314210.1| AGC family protein kinase [Trichomonas vaginalis G3] gb|EAY01569.1| AGC family protein kinase [Trichomonas vaginalis G3]	64	48.4375	9e-09
FG1_Contig10406	295	21	12.4251	MAST	MASTL	hMASTL_3	86	63.9535	2e-27	Refseq microtubule associated serine/threonine kinase-like [Homo sapiens]... at 99	EC 2.7.11.1	ref|XP_002580486.1| serine/threonine protein kinase [Schistosoma mansoni] emb|CAZ36725.1| serine/threonine kinase [Schistosoma mansoni]	94	65.9574	3e-29
FG1_Contig9325	270	18	11.6362	NDR	NDR	hLATS1_919	89	79.7753	7e-40	LATS homolog 1 variant (Fragment)		ref|XP_002580127.1| serine/threonine protein kinase [Schistosoma mansoni] emb|CAZ36366.1| serine/threonine kinase [Schistosoma mansoni]	89	92.1348	1e-40
FG1_Contig9973	290	19	11.4356	RSK	RSK	hRSK2_d1	78	74.359	5e-31	uniprot_trembl Q4VAP3) Ribosomal protein S6 kinase, 90kDa, polypeptide 3... at 99%		ref|XP_002573231.1| serine/threonine protein kinase [Schistosoma mansoni] emb|CAZ29463.1| serine/threonine kinase [Schistosoma mansoni]	96	81.25	2e-39
FG1_Contig7942	242	14	10.0975	PKC	Eta	mPKCe_2693	79	73.4177	2e-30		EC 2.7.11.13	ref|XP_002573210.1| serine/threonine protein kinase [Schistosoma mansoni] emb|CAZ29442.1| serine/threonine kinase [Schistosoma mansoni]	79	93.6709	2e-34
FG1_Contig27901	310	17	9.57171	RSK	RSK	rRSK3_d1	101	68.3168	1e-36			ref|XP_001948834.1| PREDICTED: similar to ribosomal protein S6 kinase, 90kDa, polypeptide 2 [Acyrthosiphon pisum]	102	70.5882	2e-33
FG1_489629	221	9	7.10808	MAST	MASTL	hMASTL_3	46	50	3e-07	Refseq microtubule associated serine/threonine kinase-like [Homo sapiens]... at 99	EC 2.7.11.1	gb|AAX26109.2| SJCHGC08472 protein [Schistosoma japonicum]	57	75.4386	8e-19
CAMK	calcium/calmodulin-dependent protein kinases
FG1_Contig13692	451	1207	467.125	CAMK-Unique	CAMK-Unique	hSTK33_1048	118	38.9831	2e-23	uniprot_trembl Q9BYT3) Serine/threonine kinase 33 (Hypothetical protein FLJ35932)... at 99	EC 2.7.11.1	ref|XP_002571722.1| serine/threonine protein kinase [Schistosoma mansoni] emb|CAZ27952.1| serine/threonine protein kinase [Schistosoma mansoni]	117	57.265	7e-33
FG1_Contig21587	1047	2490	415.102	CAMK-Unique	CAMK-Unique	hSTK33_1048	151	39.7351	6e-24	uniprot_trembl Q9BYT3) Serine/threonine kinase 33 (Hypothetical protein FLJ35932)... at 99	EC 2.7.11.1	ref|XP_002571722.1| serine/threonine protein kinase [Schistosoma mansoni] emb|CAZ27952.1| serine/threonine protein kinase [Schistosoma mansoni]	170	67.6471	5e-56
FG1_Contig16382	1402	3109	387.057	CAMK1	CAMK1	hPNCK_1802	276	45.2899	4e-66	uniprot_sprot Q6P2M8) Calcium/calmodulin-dependent protein kinase type 1B (EC 2.7.1.123) (CaM kinase IB) (CaM kinase I beta) (CaMKI-beta) (CaM-KI beta) (Pregnancy up-regulated non-ubiquitously expressed CaM kinase)... at 99	EC 2.7.11.17	ref|XP_002577779.1| serine/threonine protein kinase [Schistosoma mansoni] emb|CAZ34017.1| serine/threonine kinase [Schistosoma mansoni]	331	44.713	3e-73
FG1_Contig22068	937	826	153.866	CAMKL	PASK	hPASK_2159	207	45.4106	3e-48	uniprot_trembl Q68DY3) Hypothetical protein DKFZp686P2031... at 99	EC 2.7.11.1	ref|XP_422656.2| PREDICTED: similar to PASK protein [Gallus gallus]	218	46.789	9e-51
FG1_Contig25370	1225	972	138.494	PSK	PSK	hPSKH1_1607	253	23.3202	2e-18	protein serine kinase H1	EC 2.7.1.37	emb|CAF92851.1| unnamed protein product [Tetraodon nigroviridis]	275	24	4e-17
FG1_Contig20488	4330	2695	108.636	CAMKL	MARK	hMARK2_2180	258	63.5659	3e-95	MAP/microtubule affinity-regulating kinase 2 isoform b	EC 2.7.1.37	ref|NP_001085126.1| hypothetical protein LOC432201 [Xenopus laevis] gb|AAH72186.1| MGC80341 protein [Xenopus laevis]	337	57.27	1e-106
FG1_Contig23277	560	306	95.3753	CAMK1	CAMK1	rCAMK4_2640	51	43.1373	1e-08			ref|XP_002574042.1| serine/threonine protein kinase [Schistosoma mansoni] emb|CAZ30275.1| serine/threonine kinase [Schistosoma mansoni]	77	42.8571	1e-10
FG1_Contig18494	1259	607	84.1522	CAMKL	BRSK	hBRSK1_2284	57	36.8421	7e-07	BR serine/threonine kinase 1	EC 2.7.11.1
FG1_Contig13906	742	341	80.2145	CAMK1	CAMK1	rCAMK4_2640	221	39.819	6e-42			ref|XP_002574042.1| serine/threonine protein kinase [Schistosoma mansoni] emb|CAZ30275.1| serine/threonine kinase [Schistosoma mansoni]	200	52	9e-54
FG1_Contig19307	2976	1038	60.8789	PIM	PIM	hPIM1_2146	245	50.2041	7e-64	pim-1 oncogene	EC 2.7.11.1	emb|CAX73654.1| proviral integration site 1 [Schistosoma japonicum]	273	77.6557	1e-121
FG1_Contig19098	1443	479	57.9391	DAPK	DRAK	hSTK17A_1337	160	45.625	4e-42	serine/threonine kinase 17a (apoptosis-inducing)	EC 2.7.11.1	ref|XP_002579100.1| serine/threonine protein kinase [Schistosoma mansoni] emb|CAZ35339.1| serine/threonine kinase [Schistosoma mansoni]	259	53.668	9e-73
FG1_Contig16008	916	273	52.0199	CAMKL	QIK	hSNF1LK2_2226	168	58.9286	1e-53	SNF1-like kinase 2		ref|XP_002575378.1| serine/threonine protein kinase [Schistosoma mansoni] emb|CAZ31611.1| serine/threonine kinase [Schistosoma mansoni]	174	72.4138	2e-65
FG1_Contig19571	1125	322	49.9581	CAMKL	AMPK	rPRKAA1_2614	257	75.8755	1e-117			emb|CAX73676.1| SNF1A/AMP-activated protein kinase [Schistosoma japonicum]	372	91.129	0
FG1_Contig24242	365	103	49.2546	CAMKL	QIK	hSNF1LK2_2226	95	58.9474	3e-31	SNF1-like kinase 2		ref|XP_002575378.1| serine/threonine protein kinase [Schistosoma mansoni] emb|CAZ31611.1| serine/threonine kinase [Schistosoma mansoni]	83	75.9036	5e-31
FG1_Contig18988	1345	368	47.756	DAPK	DAPK	hDAPK1_1193	271	39.1144	2e-47	death-associated protein kinase 1	EC 2.7.11.1	ref|XP_002579924.1| serine/threonine protein kinase [Schistosoma mansoni] emb|CAZ36163.1| serine/threonine kinase [Schistosoma mansoni]	321	61.3707	1e-111
FG1_Contig17022	655	149	39.7052	PHK	PHK	hPHKG1_963	190	51.0526	9e-52	phosphorylase kinase, gamma 1 (muscle)	EC 2.7.11.19	ref|XP_002580725.1| serine/threonine protein kinase [Schistosoma mansoni] emb|CAZ36964.1| serine/threonine kinase [Schistosoma mansoni]	206	75.7282	2e-86
FG1_Contig21593	841	191	39.6406	MAPKAPK	MAPKAPK	hMK2_1275	241	54.3568	1e-75	mitogen-activated protein kinase-activated protein kinase 2 isoform 1	EC 2.7.11.1	ref|XP_002576650.1| serine/threonine protein kinase [Schistosoma mansoni] emb|CAZ32887.1| serine/threonine kinase [Schistosoma mansoni]	248	64.1129	1e-89
FG1_Contig15268	491	108	38.3923	PHK	PHK	hPHKG2_980	87	63.2184	1e-30	phosphorylase kinase, gamma 2 (testis)	EC 2.7.11.19	ref|XP_002580725.1| serine/threonine protein kinase [Schistosoma mansoni] emb|CAZ36964.1| serine/threonine kinase [Schistosoma mansoni]	163	69.9387	3e-63
FG1_Contig28158	1436	269	32.6964	CAMKL	MARK	hMARK1_2190	257	78.2101	1e-117	MAP/microtubule affinity-regulating kinase 3	EC 2.7.11.1	ref|XP_002569937.1| serine/threonine protein kinase [Schistosoma mansoni] emb|CAY17460.1| serine/threonine kinase [Schistosoma mansoni]	357	77.591	1e-158
FG1_Contig6351	215	38	30.8495	MLCK	MLCK	hcaMLCK_1810	70	50	4e-16	MLCK protein		ref|XP_002572237.1| protein kinase; titin [Schistosoma mansoni] emb|CAZ28468.1| protein kinase; titin, putative [Schistosoma mansoni]	71	73.2394	1e-23
FG1_Contig9684	296	49	28.8939	CAMKL	MARK	hMARK3_2191	96	79.1667	3e-43	HumanKinome HumanKinomeEntry:SK096, KinaseGroup:CAMK, Family:CAMKL, Subfamily:MARK, Novelty:Known-Refseq... at 95	EC 2.7.11.1	ref|XP_002572857.1| serine/threonine protein kinase [Schistosoma mansoni] emb|CAZ29089.1| serine/threonine kinase [Schistosoma mansoni]	96	79.1667	1e-39
FG1_Contig30698	1336	211	27.5663	CAMK1	CAMK1	hCAMK1D_1698	276	21.3768	2e-13	calcium/calmodulin-dependent protein kinase ID isoform 2	EC 2.7.1.123	gb|ACI69733.1| Calcium/calmodulin-dependent protein kinase type 1 [Salmo salar]	266	24.0602	6e-10
FG1_Contig15447	503	79	27.4133	CAMKL	NIM1	hNIM1_2287	106	43.3962	7e-21	hypothetical protein LOC167359	EC 2.7.11.1	ref|XP_002572388.1| serine/threonine protein kinase [Schistosoma mansoni] emb|CAZ28619.1| serine/threonine kinase [Schistosoma mansoni]	77	71.4286	6e-24
FG1_Contig17948	828	129	27.1933	CAMKL	MARK	hMARK3_2191	195	83.0769	3e-97	HumanKinome HumanKinomeEntry:SK096, KinaseGroup:CAMK, Family:CAMKL, Subfamily:MARK, Novelty:Known-Refseq... at 95	EC 2.7.11.1	ref|XP_002572857.1| serine/threonine protein kinase [Schistosoma mansoni] emb|CAZ29089.1| serine/threonine kinase [Schistosoma mansoni]	244	88.9344	1e-120
FG1_Contig14293	433	66	26.6047	CAMK2	CAMK2	rCAMK2D_2624	128	80.4688	3e-59			ref|XP_002572628.1| protein kinase [Schistosoma mansoni] emb|CAZ28860.1| protein kinase [Schistosoma mansoni]	131	94.6565	2e-66
FG1_Contig15071	481	71	25.7641	DCAMKL	DCAMKL	hDCAMKL1_1601	78	52.5641	7e-21	doublecortin and CaM kinase-like 1	EC 2.7.11.1	ref|XP_002580215.1| serine/threonine protein kinase [Schistosoma mansoni] emb|CAZ36454.1| serine/threonine protein kinase [Schistosoma mansoni]	89	65.1685	6e-29
FG1_Contig4114	301	42	24.3548	DCAMKL	DCAMKL	hDCAMKL2_1634	100	61	3e-31	doublecortin and CaM kinase-like 2	EC 2.7.11.1	ref|XP_002580215.1| serine/threonine protein kinase [Schistosoma mansoni] emb|CAZ36454.1| serine/threonine protein kinase [Schistosoma mansoni]	100	74	3e-35
FG1_Contig32384	389	54	24.2296	RSKb	RSKb	hRSK2_d2	108	74.0741	2e-45	ribosomal protein S6 kinase, 90kDa, polypeptide 3		ref|XP_002573231.1| serine/threonine protein kinase [Schistosoma mansoni] emb|CAZ29463.1| serine/threonine kinase [Schistosoma mansoni]	107	78.5047	6e-46
FG1_Contig24660	782	108	24.1057	DAPK	DRAK	hSTK17A_1337	219	40.1826	2e-45	serine/threonine kinase 17a (apoptosis-inducing)	EC 2.7.11.1	gb|AAW26674.1| SJCHGC06342 protein [Schistosoma japonicum]	229	57.6419	2e-72
FG1_Contig30239	1411	175	21.6478	CAMKL	LKB	hSTK11_1363	210	35.7143	4e-35	serine/threonine protein kinase 11	EC 2.7.11.1	ref|XP_002572543.1| serine/threonine protein kinase [Schistosoma mansoni] emb|CAZ28775.1| serine/threonine kinase [Schistosoma mansoni]	208	51.4423	1e-47
FG1_Contig28601	401	48	20.8929	CAMKL	NIM1	hNIM1_2287	106	59.434	6e-36	hypothetical protein LOC167359	EC 2.7.11.1	emb|CAG09560.1| unnamed protein product [Tetraodon nigroviridis]	106	60.3774	2e-33
FG1_Contig13158	383	43	19.5962	CAMKL	MARK	hMARK2_2180	82	63.4146	5e-26	MAP/microtubule affinity-regulating kinase 2 isoform b	EC 2.7.1.37	gb|EFB26265.1| hypothetical protein PANDA_004868 [Ailuropoda melanoleuca]	82	63.4146	3e-22
FG1_Contig25304	304	34	19.5213	CAMK2	CAMK2	rCAMK2D_2624	100	91	4e-52			ref|XP_002572630.1| protein kinase [Schistosoma mansoni] emb|CAZ28862.1| protein kinase [Schistosoma mansoni]	101	96.0396	5e-52
FG1_Contig28724	960	106	19.2725	DCAMKL	DCAMKL	hDCAMKL3_1592	54	57.4074	2e-14	PREDICTED: KIAA1765 protein	EC 2.7.11.1	ref|XP_002580215.1| serine/threonine protein kinase [Schistosoma mansoni] emb|CAZ36454.1| serine/threonine protein kinase [Schistosoma mansoni]	53	73.5849	4e-15
FG1_Contig8666	790	85	18.7799	CAMKL	NIM1	hNIM1_2287	257	50.5837	2e-74	hypothetical protein LOC167359	EC 2.7.11.1	ref|XP_002570041.1| serine/threonine protein kinase [Schistosoma mansoni] emb|CAY17665.1| serine/threonine kinase [Schistosoma mansoni]	262	69.8473	1e-104
FG1_Contig34878	398	42	18.4191	CAMKL	BRSK	hBRSK1_2284	131	83.2061	6e-64	BR serine/threonine kinase 1	EC 2.7.11.1	ref|XP_002573797.1| serine/threonine protein kinase [Schistosoma mansoni] emb|CAZ30029.1| serine/threonine kinase [Schistosoma mansoni]	132	98.4848	4e-70
FG1_Contig23915	211	22	18.1988	DAPK	DAPK	hDAPK3_1202	53	52.8302	4e-12	death-associated protein kinase 3	EC 2.7.11.1	ref|XP_002572237.1| protein kinase; titin [Schistosoma mansoni] emb|CAZ28468.1| protein kinase; titin, putative [Schistosoma mansoni]	70	67.1429	1e-21
FG1_Contig10874	308	32	18.1343	CAMKL	NIM1	hNIM1_2287	37	70.2703	1e-09	hypothetical protein LOC167359	EC 2.7.11.1	ref|XP_001603970.1| PREDICTED: similar to ENSANGP00000032030 [Nasonia vitripennis]	37	62.1622	1e-05
FG1_Contig13342	401	41	17.846	CAMK2	CAMK2	mCAMK2A_2625	49	46.9388	1e-10			ref|XP_001948834.1| PREDICTED: similar to ribosomal protein S6 kinase, 90kDa, polypeptide 2 [Acyrthosiphon pisum]	108	45.3704	9e-15
FG1_Contig7010	226	22	16.9909	CAMKL	BRSK	hBRSK2_2319	68	85.2941	7e-32	Hypothetical protein FLJ16763	EC 2.7.1.37	ref|XP_002573797.1| serine/threonine protein kinase [Schistosoma mansoni] emb|CAZ30029.1| serine/threonine kinase [Schistosoma mansoni]	70	94.2857	4e-31
FG1_Contig33633	251	24	16.6894	RSKb	RSKb	hRSK1_d2	83	59.0361	2e-24	ribosomal protein S6 kinase, 90kDa, polypeptide 2 isoform a	EC 2.7.11.1	ref|XP_002573231.1| serine/threonine protein kinase [Schistosoma mansoni] emb|CAZ29463.1| serine/threonine kinase [Schistosoma mansoni]	83	67.4699	9e-23
FG1_492991	231	21	15.8675	CAMKL	MARK	hMARK1_2535	56	69.6429	2e-20	MAP/microtubule affinity-regulating kinase 1	EC 2.7.11.1	ref|XP_002571419.1| serine/threonine protein kinase [Schistosoma mansoni] emb|CAZ39104.1| serine/threonine kinase [Schistosoma mansoni]	78	79.4872	1e-29
FG1_Contig15179	486	44	15.8022	CAMKL	MARK	hMARK1_2535	67	88.0597	6e-31	MAP/microtubule affinity-regulating kinase 1	EC 2.7.11.1	ref|XP_002572857.1| serine/threonine protein kinase [Schistosoma mansoni] emb|CAZ29089.1| serine/threonine kinase [Schistosoma mansoni]	120	89.1667	4e-57
FG1_Contig11603	328	29	15.4322	CAMK2	CAMK2	rCAMK2A_2626	76	48.6842	9e-20			ref|NP_001128422.1| calcium/calmodulin-dependent protein kinase II [Apis mellifera]	105	51.4286	4e-24
FG1_Contig13502	397	35	15.3879	CAMKL	MARK	hMARK4_2248	41	68.2927	9e-12	Refseq MAP/microtubule affinity-regulating kinase 4 [Homo sapiens]... at 99	EC 2.7.11.1	ref|XP_002572887.1| serine/threonine protein kinase [Schistosoma mansoni] emb|CAZ29119.1| serine/threonine kinase [Schistosoma mansoni]	52	65.3846	2e-10
FG1_Contig17822	794	68	14.9483	CAMKL	MARK	hMARK4_2248	203	63.0542	1e-75	Refseq MAP/microtubule affinity-regulating kinase 4 [Homo sapiens]... at 99	EC 2.7.11.1	ref|XP_002569937.1| serine/threonine protein kinase [Schistosoma mansoni] emb|CAY17460.1| serine/threonine kinase [Schistosoma mansoni]	264	63.6364	7e-95
FG1_Contig12140	346	28	14.1249	CAMK1	CAMK1	hCAMK1D_1698	96	64.5833	2e-32	calcium/calmodulin-dependent protein kinase ID isoform 2	EC 2.7.1.123	ref|XP_002577779.1| serine/threonine protein kinase [Schistosoma mansoni] emb|CAZ34017.1| serine/threonine kinase [Schistosoma mansoni]	115	87.8261	3e-50
FG1_513496	332	26	13.669	MLCK	MLCK	gMYLK_2637	106	51.8868	1e-32			ref|XP_002572237.1| protein kinase; titin [Schistosoma mansoni] emb|CAZ28468.1| protein kinase; titin, putative [Schistosoma mansoni]	106	70.7547	2e-39
FG1_Contig35844	233	18	13.484	CAMKL	SNRK	hSNRK_2038	77	83.1169	2e-35	uniprot_trembl Q6IQ46) SNRK protein... at 97	EC 2.7.11.1	ref|XP_002578114.1| serine/threonine protein kinase [Schistosoma mansoni] emb|CAZ34352.1| serine/threonine kinase [Schistosoma mansoni]	77	87.013	2e-33
FG1_Contig14817	462	35	13.223	DAPK	DAPK	hDAPK2_1205	61	50.8197	6e-14	death-associated protein kinase 2	EC 2.7.11.1	ref|XP_002581389.1| serine/threonine protein kinase [Schistosoma mansoni] emb|CAZ37628.1| serine/threonine kinase [Schistosoma mansoni]	159	47.7987	2e-33
FG1_Contig20127	577	41	12.4025	CAMKL	MARK	hMARK2_2180	170	78.8235	3e-78	MAP/microtubule affinity-regulating kinase 2 isoform b	EC 2.7.1.37	ref|NP_001156769.1| MAP/microtubule affinity-regulating kinase 2 isoform f [Homo sapiens]	173	78.0347	1e-75
FG1_Contig13201	384	25	11.3635	CAMKL	QIK	hSNF1LK2_2226	127	59.0551	3e-46	SNF1-like kinase 2		ref|XP_002577026.1| serine/threonine protein kinase [Schistosoma mansoni] emb|CAZ33263.1| serine/threonine kinase [Schistosoma mansoni]	127	88.9764	1e-62
FG1_Contig35043	277	18	11.3421	DAPK	DAPK	hDAPK3_1202	91	42.8571	3e-15	death-associated protein kinase 3	EC 2.7.11.1	ref|XP_002581389.1| serine/threonine protein kinase [Schistosoma mansoni] emb|CAZ37628.1| serine/threonine kinase [Schistosoma mansoni]	92	66.3043	2e-27
FG1_Contig38668	373	18	8.42298	DAPK	DAPK	hDAPK1_1193	121	57.0248	6e-36	death-associated protein kinase 1	EC 2.7.11.1	ref|XP_002581389.1| serine/threonine protein kinase [Schistosoma mansoni] emb|CAZ37628.1| serine/threonine kinase [Schistosoma mansoni]	119	94.1176	5e-60
FG1_Contig26020	300	13	7.56353	RAD53	RAD53	hChk2_1011	97	56.701	8e-30	uniprot_trembl Q9HBS5) Hypothetical protein... at 100	EC 2.7.1.37	emb|CAX69705.1| serine/threonine-protein kinase Chk2 [Schistosoma japonicum]	98	79.5918	3e-38
CK1	casein kinase 1
FG1_Contig21006	904	2821	544.674	CK1	CK1-A	hCSNK1A1_1043	213	59.6244	1e-72	uniprot_trembl Q5U046) Casein kinase 1, alpha 1... at 99	EC 2.7.1.-	ref|NP_872247.3| protein KINase family member (kin-20) [Caenorhabditis elegans]	231	60.1732	2e-74
FG1_Contig19839	948	955	175.832	TTBK	TTBK	hTTBK1_744	267	68.9139	1e-109	tau tubulin kinase 1	EC 2.7.11.1	ref|XP_002580676.1| serine/threonine protein kinase [Schistosoma mansoni] emb|CAZ36915.1| serine/threonine kinase [Schistosoma mansoni]	283	95.053	1e-155
FG1_Contig2584	507	461	158.707	CK1	CK1-A	hCSNK1A1L_760	62	51.6129	1e-14	uniprot_sprot Q8N752) Casein kinase I, alpha-like isoform (EC 2.7.1.-) (CKI-alpha-like) (CK1)... at 99	EC 2.7.11.1	emb|CAX69538.1| Casein kinase I isoform alpha [Schistosoma japonicum]	81	65.4321	7e-26
FG1_Contig11011	3551	3210	157.782	TTBK	TTBK	hTTBK1_746	258	52.3256	1e-71	uniprot_trembl Q96JH2) KIAA1855 protein (Fragment)... at 100	EC 2.7.11.1	ref|XP_970919.2| PREDICTED: similar to RE15683p [Tribolium castaneum]	38	63.1579	2e-06
FG1_Contig2717	764	683	156.038	CK1	CK1-A	mCSNK1A1_2615	221	70.5882	1e-92			emb|CAX69538.1| Casein kinase I isoform alpha [Schistosoma japonicum]	226	85.3982	1e-113
FG1_Contig18969	1643	1287	136.724	TTBK	TTBK	hTTBK1_744	284	69.7183	1e-119	tau tubulin kinase 1	EC 2.7.11.1	ref|XP_002072601.1| GK13689 [Drosophila willistoni] gb|EDW83587.1| GK13689 [Drosophila willistoni]	291	71.4777	1e-123
FG1_Contig17850	1999	1002	87.4898	CK1	CK1-A	hCSNK1A1L_759	239	77.4059	1e-111	casein kinase 1, alpha 1-like	EC 2.7.11.1	ref|XP_002577999.1| protein kinase [Schistosoma mansoni] emb|CAZ34237.1| protein kinase [Schistosoma mansoni]	282	85.461	1e-137
FG1_Contig25575	258	75	50.7392	CK1	CK1-D	rCSNK1D_2670	54	59.2593	7e-16			ref|XP_002577999.1| protein kinase [Schistosoma mansoni] emb|CAZ34237.1| protein kinase [Schistosoma mansoni]	66	77.2727	5e-24
FG1_Contig19066	1406	355	44.0702	CK1	CK1-A	mCSNK1A1_2615	275	69.8182	1e-115			ref|NP_001126937.1| casein kinase 1, alpha 1 [Pongo abelii] emb|CAH93292.1| hypothetical protein [Pongo abelii]	307	67.7524	1e-122
FG1_Contig18580	4050	990	42.6661	CK1	CK1-G	hCSNK1G3_1166	269	81.4126	1e-130	HumanKinome HumanKinomeEntry:SK087, KinaseGroup:CK1, Family:CK1, Novelty:Known-Refseq... at 95	EC 2.7.11.1	gb|AAD26525.1|AF049089_1 casein kinase I gamma 3 [Homo sapiens]	331	72.5076	1e-137
FG1_Contig23825	396	69	30.4128	VRK	VRK	hVRK2_1072	80	51.25	3e-18	PREDICTED: similar to protein kinase Bsk146		ref|XP_002582169.1| protein kinase [Schistosoma mansoni] emb|CAZ39269.1| protein kinase [Schistosoma mansoni]	110	66.3636	4e-36
FG1_Contig13232	385	57	25.8414	CK1	CK1-D	rCSNK1D_2670	128	82.8125	1e-62			gb|AAW26932.1| SJCHGC04567 protein [Schistosoma japonicum]	128	92.9688	9e-63
FG1_Contig29781	537	40	13.0013	VRK	VRK	hVRK1_1119	123	42.2764	2e-20	janus kinase 1		ref|XP_002582169.1| protein kinase [Schistosoma mansoni] emb|CAZ39269.1| protein kinase [Schistosoma mansoni]	177	58.7571	8e-53
CMGC	containing the CDK, MAPK, GSK3 and CLK sufamilie
FG1_Contig19901	2256	3178	245.877	DYRK	Dyrk2	hDYRK2_173	320	75.9375	1e-142	dual-specificity tyrosine-(Y)-phosphorylation regulated kinase 2 isoform 1	EC 2.7.1.112	ref|XP_592833.4| PREDICTED: similar to dual-specificity tyrosine-(Y)-phosphorylation regulated kinase 2 [Bos taurus]	397	74.8111	1e-174
FG1_Contig18383	4606	5429	205.73	CDK	PFTAIRE	hPFTK1_510	332	56.6265	1e-100	PFTAIRE protein kinase 1	EC 2.7.11.22	ref|XP_001663051.1| als2cr7 [Aedes aegypti] gb|EAT34882.1| als2cr7 [Aedes aegypti]	364	56.044	1e-105
FG1_Contig284	3297	2004	106.092	GSK	GSK	rGSK3b_2592	288	58.6806	1e-95			ref|XP_002572060.1| protein kinase [Schistosoma mansoni] emb|CAZ28290.1| protein kinase [Schistosoma mansoni]	368	61.413	1e-121
FG1_Contig18507	1015	616	105.93	MAPK	ERK7	hERK7_180	311	55.3055	2e-99	uniprot_trembl Q8TD08) Extracellular signal-regulated kinase 8... at 100	EC 2.7.11.24	ref|XP_002573690.1| serine/threonine protein kinase [Schistosoma mansoni] emb|CAZ29922.1| serine/threonine kinase [Schistosoma mansoni]	320	69.375	1e-127
FG1_Contig18750	2848	1659	101.674	SRPK	SRPK	hSRPK2_53	183	68.8525	6e-75	Refseq SFRS protein kinase 2 isoform a [Homo sapiens]... at 99	EC 2.7.11.1	gb|AAI36116.1| LOC100125041 protein [Xenopus (Silurana) tropicalis]	214	74.2991	5e-89
FG1_Contig23189	1611	803	87.0006	CDKL	CDKL	hCDKL1_561	292	68.1507	1e-122	cyclin-dependent kinase-like 1	EC 2.7.11.22	gb|AAS00095.1| cyclin-dependent kinase-like 1 (CDC2-related kinase) [Homo sapiens] gb|EAW65716.1| cyclin-dependent kinase-like 1 (CDC2-related kinase), isoform CRA_c [Homo sapiens]	292	68.1507	1e-118
FG1_Contig18636	1053	458	75.9171	RCK	RCK	hICK_674	284	70.4225	1e-124	intestinal cell kinase	EC 2.7.11.22	ref|XP_002573405.1| serine/threonine protein kinase [Schistosoma mansoni] emb|CAZ29637.1| serine/threonine kinase [Schistosoma mansoni]	293	77.8157	1e-134
FG1_Contig15257	661	261	68.9194	DYRK	Dyrk1	mDYRK1A_3005	146	66.4384	8e-50		EC 2.7.11.1	ref|XP_002575139.1| serine/threonine protein kinase [Schistosoma mansoni] emb|CAZ31372.1| serine/threonine kinase [Schistosoma mansoni]	207	69.0821	5e-74
FG1_Contig19711	2455	962	68.3952	DYRK	Dyrk2	hDYRK2_173	382	46.8586	9e-89	dual-specificity tyrosine-(Y)-phosphorylation regulated kinase 2 isoform 1	EC 2.7.1.112	gb|EFB23483.1| hypothetical protein PANDA_006822 [Ailuropoda melanoleuca]	473	45.4545	1e-100
FG1_Contig22235	231	87	65.737	CK2	CK2	mzCSNK2_3012	37	72.973	4e-14		EC 2.7.11.1	emb|CAX70650.1| alpha subunit of casein kinase II [Schistosoma japonicum]	70	84.2857	6e-30
FG1_Contig23090	2195	787	62.581	CK2	CK2	rCSNK2A1_2601	291	78.0069	1e-137			gb|AAW27808.1| SJCHGC01351 protein [Schistosoma japonicum] emb|CAX70652.1| alpha subunit of casein kinase II [Schistosoma japonicum] emb|CAX75617.1| alpha subunit of casein kinase II [Schistosoma japonicum] emb|CAX75618.1| alpha subunit of casein kinase II [Schistosoma japonicum]	335	85.9701	1e-170
FG1_Contig18129	1882	652	60.4687	GSK	GSK	hGSK3b_231	290	77.2414	1e-136	glycogen synthase kinase 3 beta	EC 2.7.11.26	ref|XP_002572305.1| glycogen synthase kinase 3-related (gsk3) (cmgc group III) [Schistosoma mansoni] emb|CAZ28536.1| glycogen synthase kinase 3-related (gsk3) (cmgc group III) [Schistosoma mansoni]	351	88.0342	0
FG1_Contig9559	562	192	59.6303	MAPK	ERK1	hERK1_388	156	75.641	1e-67	mitogen-activated protein kinase 1	EC 2.7.11.24	ref|XP_002575049.1| serine/threonine protein kinase [Schistosoma mansoni] emb|CAZ31282.1| serine/threonine kinase [Schistosoma mansoni]	170	80	7e-77
FG1_Contig19264	3436	1155	58.672	CDKL	CDKL	hCDKL2_576	287	69.338	1e-122	cyclin-dependent kinase-like 2	EC 2.7.1.37	ref|XP_002578828.1| serine/threonine protein kinase [Schistosoma mansoni] emb|CAZ35066.1| serine/threonine kinase [Schistosoma mansoni]	308	79.5455	1e-148
FG1_Contig19881	1238	397	55.9722	CDK	CDK10	hCDK10_488	290	71.3793	1e-122	cyclin-dependent kinase 10 isoform 2	EC 2.7.1.37	ref|XP_002581203.1| serine/threonine protein kinase [Schistosoma mansoni] emb|CAZ37442.1| serine/threonine kinase [Schistosoma mansoni]	380	90.2632	0
FG1_Contig4362	1131	358	55.2488	CK2	CK2	rCSNK2A1_2601	253	72.332	1e-113			ref|XP_002580741.1| protein kinase [Schistosoma mansoni] emb|CAZ36980.1| protein kinase [Schistosoma mansoni]	266	77.8195	1e-121
FG1_Contig27965	1072	332	54.0562	MAPK	ERK1	xERK2_2597	147	72.7891	2e-60			ref|XP_002575049.1| serine/threonine protein kinase [Schistosoma mansoni] emb|CAZ31282.1| serine/threonine kinase [Schistosoma mansoni]	188	81.9149	9e-87
FG1_Contig25398	3776	1042	48.1657	GSK	GSK	hGSK3a_519	318	42.7673	9e-69	glycogen synthase kinase 3 alpha	EC 2.7.11.26	ref|XP_002577508.1| serine/threonine protein kinase [Schistosoma mansoni] emb|CAZ33746.1| serine/threonine kinase [Schistosoma mansoni]	604	55.298	1e-158
FG1_Contig30768	1295	350	47.1738	CK2	CK2	hCSNK2A1_463	316	23.7342	2e-20	uniprot_trembl Q8NEV1) Casein kinase II alpha subunit... at 98	EC 2.7.1.37	ref|XP_001920600.1| PREDICTED: similar to Serine/threonine-protein kinase Pim-3 [Danio rerio]	225	31.1111	2e-20
FG1_Contig22309	1267	317	43.6702	CDK	CCRK	hCCRK_574	289	66.436	1e-114	Cell cycle related kinase	EC 2.7.11.22	emb|CAP19557.1| novel protein similar to H.sapiens cell cycle related kinase (CCRK, zgc:101530) [Danio rerio]	289	74.0484	1e-119
FG1_Contig18996	1324	314	41.3946	MAPK	JNK	hJNK3_261	302	65.2318	1e-113	mitogen-activated protein kinase 10 isoform 3	EC 2.7.1.37	gb|AAW27550.1| SJCHGC05891 protein [Schistosoma japonicum]	367	65.6676	1e-139
FG1_Contig12016	342	78	39.808	CDK	CDK5	hCDK5_611	73	78.0822	7e-31	uniprot_trembl Q6IAW3) CDK5 protein... at 99	EC 2.7.11.22	ref|XP_002578506.1| serine/threonine protein kinase [Schistosoma mansoni] emb|CAZ34744.1| serine/threonine kinase [Schistosoma mansoni]	80	90	8e-35
FG1_Contig18405	969	213	38.367	CDK	PITSLRE	hPITSLREa_428	269	77.6952	1e-125	cell division cycle 2-like 2 isoform 5		ref|XP_002580760.1| serine/threonine protein kinase [Schistosoma mansoni] emb|CAZ36999.1| serine/threonine kinase [Schistosoma mansoni]	322	87.5776	1e-161
FG1_Contig16617	604	129	37.2782	DYRK	Dyrk1	hDYRK1B_110	197	62.9442	1e-69	dual-specificity tyrosine-(Y)-phosphorylation regulated kinase 1B isoform a	EC 2.7.12.1	ref|XP_002575139.1| serine/threonine protein kinase [Schistosoma mansoni] emb|CAZ31372.1| serine/threonine kinase [Schistosoma mansoni]	197	87.3096	1e-99
FG1_Contig9333	1389	294	36.9443	CDK	CDC2	mCDC2_2599	292	61.6438	1e-103			gb|AAW26946.1| SJCHGC05810 protein [Schistosoma japonicum]	406	78.8177	1e-180
FG1_Contig5498	1378	281	35.5926	DYRK	HIPK	hHIPK1_76	334	61.976	1e-112	homeodomain-interacting protein kinase 1 isoform 2	EC 2.7.11.1	ref|XP_002571541.1| serine/threonine protein kinase [Schistosoma mansoni] emb|CAZ27771.1| homeodomain-interacting protein kinase 2 (ec 2.7.1.37) (hhipk2); serine/threonine kinase [Schistosoma mansoni]	375	78.9333	1e-169
FG1_Contig22228	1099	210	33.3522	MAPK	ERK1	hERK1_404	295	69.1525	1e-121	uniprot_sprot P27361) Mitogen-activated protein kinase 3 (EC 2.7.1.37) (Extracellular signal-regulated kinase 1) (ERK-1) (Insulin-stimulated MAP2 kinase) (MAP kinase 1) (MAPK 1) (p44-ERK1) (ERT2) (p44-MAPK) (Microtubule-associated protein 2 kinase)... at 99	EC 2.7.1.37	gb|AAT02418.1| MAP kinase [Schistosoma japonicum] gb|ACE06960.1| unknown [Schistosoma japonicum]	332	80.7229	1e-157
FG1_Contig30773	474	88	32.4046	CLK	CLK	hCLK2_145	101	36.6337	2e-18	CDC-like kinase 2 isoform 1	EC 2.7.1.112	ref|XP_002577152.1| serine/threonine protein kinase [Schistosoma mansoni] emb|CAZ33389.1| serine/threonine kinase [Schistosoma mansoni]	118	75.4237	2e-49
FG1_Contig12077	344	62	31.4583	CDK	CDK7	hCDK7_564	110	53.6364	3e-28	cyclin-dependent kinase 7	EC 2.7.11.22	ref|XP_002576507.1| serine/threonine protein kinase [Schistosoma mansoni] emb|CAZ32744.1| serine/threonine kinase [Schistosoma mansoni]	114	86.8421	7e-52
FG1_Contig25987	659	118	31.2535	DYRK	PRP4	hPRPF4B_137	204	75.9804	3e-93	serine/threonine-protein kinase PRP4K	EC 2.7.1.37	ref|XP_002578111.1| serine/threonine protein kinase [Schistosoma mansoni] emb|CAZ34349.1| serine/threonine kinase [Schistosoma mansoni]	193	95.3368	1e-104
FG1_Contig18362	953	170	31.1357	CDK	CDK5	hCDK5_607	216	73.6111	6e-95	cyclin-dependent kinase 5	EC 2.7.11.22	ref|XP_002578506.1| serine/threonine protein kinase [Schistosoma mansoni] emb|CAZ34744.1| serine/threonine kinase [Schistosoma mansoni]	221	88.6878	1e-117
FG1_Contig18442	983	167	29.6528	CDK	CDC2	hCDK2_583	290	46.8966	1e-74	cyclin-dependent kinase 2 isoform 1	EC 2.7.1.37	emb|CAA43807.1| CDK2 [Homo sapiens]	290	47.2414	2e-71
FG1_Contig26362	206	32	27.1135	DYRK	Dyrk1	hDYRK1B_110	59	59.322	3e-15	dual-specificity tyrosine-(Y)-phosphorylation regulated kinase 1B isoform a	EC 2.7.12.1	ref|XP_002572055.1| dual specificity kinase [Schistosoma mansoni] emb|CAZ28285.1| dual specificity kinase [Schistosoma mansoni]	64	73.4375	1e-20
FG1_Contig19003	1331	193	25.3094	CDK	PCTAIRE	hPCTK1_625	211	68.7204	8e-81	PCTAIRE protein kinase 1	EC 2.7.1.37	dbj|BAH13564.1| unnamed protein product [Homo sapiens]	238	63.0252	1e-78
FG1_Contig32055	580	84	25.2786	DYRK	PRP4	hPRPF4B_139	121	52.0661	8e-35	uniprot_trembl Q8IVC3) Serine/threonine-protein kinase PRP4K... at 99	EC 2.7.1.37	ref|XP_002578110.1| serine/threonine protein kinase [Schistosoma mansoni] emb|CAZ34348.1| serine/threonine kinase [Schistosoma mansoni]	131	74.8092	6e-52
FG1_Contig14491	444	62	24.3731	GSK	GSK	rGSK3b_2592	56	37.5	7e-06			ref|XP_002576927.1| protein kinase [Schistosoma mansoni] emb|CAZ33164.1| protein kinase [Schistosoma mansoni]	95	56.8421	1e-19
FG1_Contig7676	248	34	23.9293	CDK	PITSLRE	hPITSLREb_449	32	65.625	1e-08	Refseq cell division cycle 2-like 2 isoform 1 [Homo sapiens]... at 98	EC 2.7.1.37	ref|XP_002580760.1| serine/threonine protein kinase [Schistosoma mansoni] emb|CAZ36999.1| serine/threonine kinase [Schistosoma mansoni]	68	88.2353	2e-29
FG1_Contig13113	380	50	22.9662	CLK	CLK	hCLK4_153	103	49.5146	3e-28	CLK4	EC 2.7.1.112	ref|XP_002577152.1| serine/threonine protein kinase [Schistosoma mansoni] emb|CAZ33389.1| serine/threonine kinase [Schistosoma mansoni]	111	74.7748	2e-44
FG1_Contig12568	360	44	21.333	CDK	CDK7	hCDK7_564	36	63.8889	2e-09	cyclin-dependent kinase 7	EC 2.7.11.22	ref|XP_002017178.1| GL22166 [Drosophila persimilis] gb|EDW34278.1| GL22166 [Drosophila persimilis]	59	50.8475	5e-07
FG1_Contig10913	309	37	20.9	CDK	CRK7	hCDC2L5_302	102	66.6667	2e-41	cell division cycle 2-like 5 isoform 2	EC 2.7.11.22	gb|AAX30885.2| SJCHGC08463 protein [Schistosoma japonicum]	102	82.3529	3e-47
FG1_Contig33332	385	46	20.8545	CDK	CRK7	hCDC2L5_304	94	70.2128	3e-35	uniprot_trembl Q9BVE2) CDC2L5 protein... at 96	EC 2.7.11.22	ref|XP_002572228.1| protein kinase [Schistosoma mansoni] emb|CAZ28459.1| protein kinase [Schistosoma mansoni]	117	88.0342	1e-55
FG1_Contig13813	1108	129	20.3213	MAPK	nmo	hNLK_345	35	65.7143	7e-08	nemo like kinase	EC 2.7.1.37	ref|XP_002574881.1| serine/threonine protein kinase [Schistosoma mansoni] emb|CAZ31114.1| serine/threonine kinase [Schistosoma mansoni]	134	51.4925	3e-26
FG1_Contig8152	245	28	19.9478	MAPK	p38	rp38a_2604	63	58.7302	3e-19			emb|CAX72870.1| Mitogen-activated protein kinase 14a [Schistosoma japonicum]	78	62.8205	1e-22
FG1_Contig9170	273	31	19.8199	DYRK	Dyrk1	mDYRK1A_3005	89	60.6742	3e-25		EC 2.7.11.1	ref|XP_002572055.1| dual specificity kinase [Schistosoma mansoni] emb|CAZ28285.1| dual specificity kinase [Schistosoma mansoni]	91	89.011	9e-41
FG1_Contig11901	338	38	19.6232	CDK	CDK9	hCDK9_246	108	63.8889	4e-39	uniprot_sprot P50750) Cell division protein kinase 9 (EC 2.7.1.37) (Cyclin-dependent kinase 9) (Serine/threonine-protein kinase PITALRE) (C-2K) (Cell division cycle 2-like protein kinase 4)... at 99		ref|XP_002571767.1| kinase [Schistosoma mansoni] emb|CAZ27997.1| kinase [Schistosoma mansoni]	112	86.6071	1e-54
FG1_Contig16588	612	68	19.3937	MAPK	p38	rp38a_2604	195	64.1026	1e-77			emb|CAX72870.1| Mitogen-activated protein kinase 14a [Schistosoma japonicum]	211	71.564	3e-82
FG1_Contig16903	640	71	19.3634	CLK	CLK	hCLK2_150	214	68.6916	1e-90	uniprot_trembl Q9BRG8) CLK2 protein (Fragment)... at 100	EC 2.7.1.112	ref|XP_002573741.1| serine/threonine protein kinase [Schistosoma mansoni] emb|CAZ29973.1| serine/threonine kinase [Schistosoma mansoni]	213	95.7746	1e-120
FG1_Contig17339	704	73	18.0989	CDK	CDK9	hCDK9_246	178	58.9888	2e-54	uniprot_sprot P50750) Cell division protein kinase 9 (EC 2.7.1.37) (Cyclin-dependent kinase 9) (Serine/threonine-protein kinase PITALRE) (C-2K) (Cell division cycle 2-like protein kinase 4)... at 99		ref|XP_002580387.1| serine/threonine protein kinase [Schistosoma mansoni] emb|CAZ36626.1| serine/threonine kinase [Schistosoma mansoni]	216	86.5741	1e-105
FG1_Contig16521	593	60	17.6603	CDK	CDK7	hCDK7_564	181	52.4862	7e-53	cyclin-dependent kinase 7	EC 2.7.11.22	ref|XP_002576508.1| serine/threonine protein kinase [Schistosoma mansoni] emb|CAZ32745.1| serine/threonine kinase [Schistosoma mansoni]	197	77.1574	3e-86
FG1_Contig34365	246	24	17.0286	CDK	CRK7	hCRKRS_299	82	75.6098	4e-33	CDC2-related protein kinase 7	EC 2.7.1.37	ref|XP_002572228.1| protein kinase [Schistosoma mansoni] emb|CAZ28459.1| protein kinase [Schistosoma mansoni]	82	89.0244	5e-37
FG1_Contig16741	618	58	16.3811	CDK	CDK8	hCDK8_156	94	43.617	6e-20	cyclin-dependent kinase 8	EC 2.7.11.22	emb|CAX70093.1| Cyclin-Dependent Kinase [Schistosoma japonicum]	143	76.9231	2e-59
FG1_Contig17663	767	69	15.702	MAPK	nmo	hNLK_345	193	55.9585	2e-63	nemo like kinase	EC 2.7.1.37	ref|XP_002574881.1| serine/threonine protein kinase [Schistosoma mansoni] emb|CAZ31114.1| serine/threonine kinase [Schistosoma mansoni]	237	67.5105	2e-86
FG1_Contig5499	202	17	14.6893	CLK	CLK	hCLK2_150	63	65.0794	2e-18	uniprot_trembl Q9BRG8) CLK2 protein (Fragment)... at 100	EC 2.7.1.112	ref|XP_002573741.1| serine/threonine protein kinase [Schistosoma mansoni] emb|CAZ29973.1| serine/threonine kinase [Schistosoma mansoni]	66	71.2121	1e-18
FG1_Contig9680	277	23	14.4927	CDK	CDK8	hCDK8_156	35	68.5714	6e-12	cyclin-dependent kinase 8	EC 2.7.11.22	emb|CAX74444.1| Cyclin-Dependent Kinase [Schistosoma japonicum] emb|CAX74445.1| Cyclin-Dependent Kinase [Schistosoma japonicum]	52	82.6923	5e-18
FG1_Contig11091	315	25	13.8526	DYRK	Dyrk2	hDYRK4_252	43	44.186	3e-08	dual-specificity tyrosine-(Y)-phosphorylation regulated kinase 4	EC 2.7.12.1	ref|XP_693389.3| PREDICTED: similar to dual-specificity tyrosine-(Y)-phosphorylation regulated kinase 4 [Danio rerio]	43	60.4651	3e-08
FG1_Contig23006	459	36	13.6896	CDK	CDK8	hCDK8_156	153	86.2745	2e-78	cyclin-dependent kinase 8	EC 2.7.11.22	ref|XP_002577712.1| serine/threonine protein kinase [Schistosoma mansoni] emb|CAZ33950.1| serine/threonine kinase [Schistosoma mansoni]	153	94.1176	3e-84
FG1_Contig8573	258	20	13.5305	CDK	CDK9	hCDK9_246	83	51.8072	3e-20	uniprot_sprot P50750) Cell division protein kinase 9 (EC 2.7.1.37) (Cyclin-dependent kinase 9) (Serine/threonine-protein kinase PITALRE) (C-2K) (Cell division cycle 2-like protein kinase 4)... at 99		ref|XP_002580387.1| serine/threonine protein kinase [Schistosoma mansoni] emb|CAZ36626.1| serine/threonine kinase [Schistosoma mansoni]	85	89.4118	5e-37
FG1_Contig35413	211	14	11.581	CDK	PCTAIRE	hPCTK1_625	69	86.9565	4e-31	PCTAIRE protein kinase 1	EC 2.7.1.37	ref|XP_002575535.1| serine/threonine protein kinase [Schistosoma mansoni] emb|CAZ31768.1| serine/threonine kinase [Schistosoma mansoni]	70	94.2857	3e-30
FG1_Contig16066	551	36	11.4039	CDK	PCTAIRE	hPCTK1_625	141	62.4113	3e-51	PCTAIRE protein kinase 1	EC 2.7.1.37	ref|XP_002574243.1| serine/threonine protein kinase [Schistosoma mansoni] emb|CAZ30476.1| serine/threonine kinase [Schistosoma mansoni]	146	71.9178	4e-58
FG1_Contig9019	263	17	11.2822	CLK	CLK	hCLK1_125	84	59.5238	4e-28	uniprot_trembl Q49AT2) CLK1 protein... at 98	EC 2.7.1.112	ref|XP_002577152.1| serine/threonine protein kinase [Schistosoma mansoni] emb|CAZ33389.1| serine/threonine kinase [Schistosoma mansoni]	84	76.1905	4e-34
FG1_494647	236	15	11.0938	CDK	CDK9	hCDK9_246	71	59.1549	5e-21	uniprot_sprot P50750) Cell division protein kinase 9 (EC 2.7.1.37) (Cyclin-dependent kinase 9) (Serine/threonine-protein kinase PITALRE) (C-2K) (Cell division cycle 2-like protein kinase 4)... at 99		ref|XP_002571767.1| kinase [Schistosoma mansoni] emb|CAZ27997.1| kinase [Schistosoma mansoni]	78	83.3333	6e-30
FG1_486026	211	13	10.7538	MAPK	nmo	hNLK_345	52	82.6923	1e-21	nemo like kinase	EC 2.7.1.37	gb|AAW24716.1| SJCHGC09514 protein [Schistosoma japonicum]	46	97.8261	2e-18
FG1_Contig8203	250	15	10.4726	CDK	CDK9	hCDK9_246	59	57.6271	2e-16	uniprot_sprot P50750) Cell division protein kinase 9 (EC 2.7.1.37) (Cyclin-dependent kinase 9) (Serine/threonine-protein kinase PITALRE) (C-2K) (Cell division cycle 2-like protein kinase 4)... at 99		gb|AAW26773.1| SJCHGC08470 protein [Schistosoma japonicum]	60	83.3333	7e-22
FG1_Contig37607	217	13	10.4565	DYRK	Dyrk1	mDYRK1A_3005	62	67.7419	3e-23		EC 2.7.11.1	ref|XP_002572055.1| dual specificity kinase [Schistosoma mansoni] emb|CAZ28285.1| dual specificity kinase [Schistosoma mansoni]	62	91.9355	1e-26
FG1_498168	249	14	9.81366	RCK	RCK	hICK_674	46	45.6522	7e-08	intestinal cell kinase	EC 2.7.11.22	ref|XP_002580977.1| hypothetical protein [Schistosoma mansoni] emb|CAZ37216.1| Hypothetical protein, putative [Schistosoma mansoni]	67	47.7612	4e-10
FG1_484522	207	4	3.37281	DYRK	Dyrk2	hDYRK2_173	33	45.4545	5e-06	dual-specificity tyrosine-(Y)-phosphorylation regulated kinase 2 isoform 1	EC 2.7.1.112	ref|XP_002572779.1| dual specificity kinase [Schistosoma mansoni] emb|CAZ29011.1| dual specificity kinase [Schistosoma mansoni]	53	45.283	6e-06
STE	MAPK cascade families
FG1_Contig20427	1248	663	92.7259	STE20	FRAY	hOXSR1_814	281	54.8043	5e-82	oxidative-stress responsive 1	EC 2.7.11.1	ref|XP_002569586.1| protein kinase [Schistosoma mansoni] emb|CAY16834.1| protein kinase [Schistosoma mansoni]	348	89.0805	0
FG1_Contig19933	1239	560	78.8895	STE20	KHS	hMAP4K3_1642	265	57.7358	1e-90	mitogen-activated protein kinase kinase kinase kinase 3	EC 2.7.11.1	ref|XP_002571986.1| serine/threonine protein kinase [Schistosoma mansoni] emb|CAZ28216.1| serine/threonine kinase [Schistosoma mansoni]	385	73.2468	1e-160
FG1_Contig18504	2502	933	65.0874	STE20	PAKA	hPAK3_2254	256	80.4688	1e-122	uniprot_sprot O75914) Serine/threonine-protein kinase PAK 3 (EC 2.7.1.37) (p21-activated kinase 3) (PAK-3) (Beta-PAK) (Oligophrenin-3)... at 96	EC 2.7.11.1	ref|XP_002581140.1| serine/threonine protein kinase [Schistosoma mansoni] emb|CAZ37379.1| serine/threonine kinase [Schistosoma mansoni]	307	86.9707	1e-151
FG1_Contig18485	1474	486	57.5494	STE20	PAKA	hPAK3_2254	260	60.7692	1e-85	uniprot_sprot O75914) Serine/threonine-protein kinase PAK 3 (EC 2.7.1.37) (p21-activated kinase 3) (PAK-3) (Beta-PAK) (Oligophrenin-3)... at 96	EC 2.7.11.1	ref|XP_002577675.1| cell polarity protein; protein kinase; regulator of photoreceptor cell morphogenesis [Schistosoma mansoni] emb|CAZ33913.1| cell polarity protein; protein kinase; regulator of photoreceptor cell morphogenesis [Schistosoma mansoni]	475	56.6316	1e-145
FG1_Contig24267	274	80	50.9614	STE7	MEK1	hMEK2_226	57	52.6316	2e-14	mitogen-activated protein kinase kinase 2	EC 2.7.12.2	ref|NP_990719.1| mitogen-activated protein kinase kinase 2 [Gallus gallus] sp|Q90891.1|MP2K2_CHICK RecName: Full=Dual specificity mitogen-activated protein kinase kinase 2; Short=MAP kinase kinase 2; Short=MAPKK 2; AltName: Full=ERK activator kinase 2; AltName: Full=MAPK/ERK kinase 2; Short=MEK2 gb|AAA75576.1| mitogen-activated protein kinase kinase type 2 [Gallus gallus]	61	52.459	5e-11
FG1_Contig14665	1217	322	46.1815	STE20	SLK	hSLK_1481	158	58.8608	1e-52	serine/threonine kinase 2	EC 2.7.11.1	gb|AAN72832.1| LOK-like protein kinase [Schistosoma mansoni]	440	43.8636	1e-83
FG1_Contig27763	1819	426	40.877	STE20	PAKA	hPAK3_2254	279	72.7599	1e-114	uniprot_sprot O75914) Serine/threonine-protein kinase PAK 3 (EC 2.7.1.37) (p21-activated kinase 3) (PAK-3) (Beta-PAK) (Oligophrenin-3)... at 96	EC 2.7.11.1	ref|XP_002578142.1| protein kinase [Schistosoma mansoni] emb|CAZ34380.1| protein kinase [Schistosoma mansoni]	475	65.4737	1e-158
FG1_Contig17491	1299	277	37.2197	STE20	MSN	hMAP4K4_1083	79	63.2911	1e-25	uniprot_trembl Q53TX8) Hypothetical protein MAP4K4 (Fragment)... at 100	EC 2.7.1.37	ref|XP_002578841.1| protein kinase [Schistosoma mansoni] emb|CAZ35079.1| protein kinase [Schistosoma mansoni]	111	84.6847	3e-52
FG1_Contig22144	1856	372	34.9838	STE20	KHS	hMAP4K3_1642	264	63.2576	1e-101	mitogen-activated protein kinase kinase kinase kinase 3	EC 2.7.11.1	ref|XP_002061521.1| GK20667 [Drosophila willistoni] gb|EDW72507.1| GK20667 [Drosophila willistoni]	268	64.1791	1e-102
FG1_Contig16180	563	102	31.6223	STE11	ASK	hMAP3K5_1466	183	58.4699	5e-56	mitogen-activated protein kinase kinase kinase 5	EC 2.7.11.25	ref|XP_002578711.1| protein kinase [Schistosoma mansoni] emb|CAZ34949.1| protein kinase [Schistosoma mansoni]	180	65.5556	4e-63
FG1_Contig19055	1390	246	30.8903	STE20	TAO	hTAOK1_2019	105	61.9048	2e-33	TAO kinase 1	EC 2.7.11.1	ref|XP_002578025.1| serine/threonine protein kinase [Schistosoma mansoni] emb|CAZ34263.1| serine/threonine kinase [Schistosoma mansoni]	476	48.3193	9e-99
FG1_Contig17139	679	112	28.7906	STE7	MEK1	hMEK1_307	170	71.7647	1e-70	mitogen-activated protein kinase kinase 1	EC 2.7.12.2	ref|XP_002574088.1| protein kinase [Schistosoma mansoni] emb|CAZ30321.1| protein kinase [Schistosoma mansoni]	216	84.2593	1e-100
FG1_Contig29163	758	122	28.0927	STE20	MSN	hMAP4K4_1081	180	78.8889	6e-82	mitogen-activated protein kinase kinase kinase kinase 4 isoform 1	EC 2.7.1.37	ref|XP_002578841.1| protein kinase [Schistosoma mansoni] emb|CAZ35079.1| protein kinase [Schistosoma mansoni]	195	88.7179	1e-94
FG1_Contig23490	328	52	27.6714	STE20	PAKA	hPAK1_2257	93	76.3441	7e-38	Refseq p21-activated kinase 1 [Homo sapiens]... at 99	EC 2.7.1.37	ref|XP_002580548.1| serine/threonine protein kinase [Schistosoma mansoni] emb|CAZ36787.1| serine/threonine kinase [Schistosoma mansoni]	93	83.871	6e-40
FG1_Contig20449	323	48	25.9383	STE7	MEK4	mMAP2K4_2617	96	47.9167	2e-20			emb|CAX74031.1| Dual specificity mitogen-activated protein kinase kinase 6 [Schistosoma japonicum]	100	56	1e-25
FG1_Contig21532	300	42	24.436	STE20	PAKB	hPAK4_2300	97	63.9175	8e-32	p21-activated kinase 4 isoform 1	EC 2.7.1.37	ref|XP_002577414.1| protein kinase [Schistosoma mansoni] emb|CAZ33652.1| protein kinase [Schistosoma mansoni]	94	74.4681	9e-33
FG1_Contig20707	737	102	24.1566	STE20	MST	hSTK4_2169	232	74.1379	1e-100	serine/threonine kinase 3 (STE20 homolog, yeast)	EC 2.7.11.1	emb|CAX72830.1| SARAH,domain-containing protein [Schistosoma japonicum]	244	93.4426	1e-128
FG1_Contig12310	494	66	23.3195	STE11	ASK	hMAP3K5_1466	92	46.7391	1e-20	mitogen-activated protein kinase kinase kinase 5	EC 2.7.11.25	ref|XP_002578710.1| protein kinase [Schistosoma mansoni] emb|CAZ34948.1| protein kinase [Schistosoma mansoni]	90	54.4444	5e-19
FG1_Contig32765	417	55	23.0213	STE20	SLK	hSLK_1481	111	53.1532	1e-32	serine/threonine kinase 2	EC 2.7.11.1	ref|XP_002576545.1| protein kinase [Schistosoma mansoni] emb|CAZ32782.1| protein kinase [Schistosoma mansoni]	136	68.3824	8e-45
FG1_Contig15671	551	72	22.8078	STE20	YSK	hMST4_2342	73	64.3836	4e-26	uniprot_trembl Q3ZB77) Serine/threonine protein kinase MASK... at 99	EC 2.7.11.1	gb|EFA04463.1| hypothetical protein TcasGA2_TC014767 [Tribolium castaneum]	93	68.8172	9e-34
FG1_Contig9586	275	34	21.5799	STE7	MEK1	hMEK1_307	92	48.913	2e-17	mitogen-activated protein kinase kinase 1	EC 2.7.12.2	ref|XP_002574088.1| protein kinase [Schistosoma mansoni] emb|CAZ30321.1| protein kinase [Schistosoma mansoni]	91	74.7253	1e-32
FG1_Contig10850	307	35	19.899	STE20	PAKB	hPAK7_2275	78	60.2564	1e-24	p21-activated kinase 7	EC 2.7.1.37	gb|AAX25818.2| SJCHGC04783 protein [Schistosoma japonicum]	78	80.7692	6e-30
FG1_Contig17391	712	79	19.3664	STE20	PAKA	hPAK2_2320	164	71.9512	2e-65	PAK2	EC 2.7.11.1	ref|XP_002580548.1| serine/threonine protein kinase [Schistosoma mansoni] emb|CAZ36787.1| serine/threonine kinase [Schistosoma mansoni]	187	81.2834	2e-82
FG1_Contig24576	372	40	18.7681	STE7	MEK7	hMKK7_1367	43	44.186	1e-07	mitogen-activated protein kinase kinase 7		ref|XP_002579753.1| kinase [Schistosoma mansoni] emb|CAZ35992.1| kinase [Schistosoma mansoni]	67	52.2388	3e-14
FG1_Contig15321	494	53	18.7263	STE20	TAO	hTAOK1_2019	156	58.3333	4e-49	TAO kinase 1	EC 2.7.11.1	ref|XP_002578025.1| serine/threonine protein kinase [Schistosoma mansoni] emb|CAZ34263.1| serine/threonine kinase [Schistosoma mansoni]	161	88.1988	3e-78
FG1_Contig18770	1143	120	18.3247	STE7	MEK7	hMKK7_1367	253	51.7787	1e-71	mitogen-activated protein kinase kinase 7		ref|XP_002574638.1| protein kinase [Schistosoma mansoni] emb|CAZ30871.1| protein kinase [Schistosoma mansoni]	286	59.7902	2e-92
FG1_Contig7659	261	27	18.0562	STE20	YSK	hSTK25_2335	87	64.3678	1e-27	serine/threonine kinase 25	EC 2.7.11.1	ref|XP_002580547.1| serine/threonine protein kinase [Schistosoma mansoni] emb|CAZ36786.1| serine/threonine kinase [Schistosoma mansoni]	87	73.5632	3e-28
FG1_Contig12497	358	33	16.0892	STE7	MEK3	hMKK6_1284	102	53.9216	8e-25	mitogen-activated protein kinase kinase 6 isoform 1	EC 2.7.12.2	ref|XP_002578527.1| protein kinase [Schistosoma mansoni] emb|CAZ34765.1| protein kinase [Schistosoma mansoni]	104	66.3462	1e-28
FG1_Contig5477	201	17	14.7623	STE7	MEK4	mMAP2K4_2617	35	54.2857	1e-06			emb|CAX74031.1| Dual specificity mitogen-activated protein kinase kinase 6 [Schistosoma japonicum]	58	56.8966	4e-12
FG1_Contig5784	206	17	14.404	STE7	MEK1	hMEK1_307	66	43.9394	1e-10	mitogen-activated protein kinase kinase 1	EC 2.7.12.2	ref|XP_002576816.1| protein kinase [Schistosoma mansoni] emb|CAZ33053.1| protein kinase [Schistosoma mansoni]	66	72.7273	3e-22
FG1_Contig26088	722	53	12.8127	STE7	MEK4	hMKK4_1066	222	67.5676	2e-91	uniprot_trembl Q6FHX4) MAP2K4 protein... at 99	EC 2.7.12.2	ref|XP_002579753.1| kinase [Schistosoma mansoni] emb|CAZ35992.1| kinase [Schistosoma mansoni]	235	76.5957	1e-102
FG1_Contig26333	290	21	12.6393	STE7	MEK4	mMAP2K4_2617	93	31.1828	1e-09			ref|XP_001583221.1| STE family protein kinase [Trichomonas vaginalis G3] gb|EAY22235.1| STE family protein kinase [Trichomonas vaginalis G3]	80	38.75	2e-06
FG1_Contig8479	252	15	10.3895	STE20	PAKB	hPAK7_2275	83	69.8795	5e-34	p21-activated kinase 7	EC 2.7.1.37	gb|AAX25818.2| SJCHGC04783 protein [Schistosoma japonicum]	83	84.3373	3e-35
FG1_Contig9866	281	15	9.31724	STE20	TAO	hTAOK3_2006	60	38.3333	2e-08	uniprot_sprot Q9H2K8) Serine/threonine-protein kinase TAO3 (EC 2.7.1.37) (Thousand and one amino acid protein 3) (Jun kinase-inhibitory kinase) (JNK/SAPK-inhibitory kinase) (Dendritic-cell derived protein kinase) (Cutaneous T-cell lymphoma tumor antigen H... at 99	EC 2.7.11.1	emb|CAX73354.1| protein kinase like protein [Schistosoma japonicum]	86	46.5116	6e-13
FG1_Contig36553	206	10	8.47296	STE20	YSK	hSTK25_2335	68	77.9412	3e-27	serine/threonine kinase 25	EC 2.7.11.1	ref|XP_002580547.1| serine/threonine protein kinase [Schistosoma mansoni] emb|CAZ36786.1| serine/threonine kinase [Schistosoma mansoni]	68	89.7059	3e-28
TK	Tyrosine kinases
FG1_Contig21798	1411	617	76.3239	Csk	Csk	rCSK_2692	292	36.3014	1e-48		EC 2.7.10.2	ref|XP_002572073.1| tyrosine kinase [Schistosoma mansoni] emb|CAZ28303.1| tyrosine kinase [Schistosoma mansoni]	475	58.5263	1e-151
FG1_Contig13611	411	121	51.3861	EGFR	EGFR	hHER3_1586	40	70	2e-12	erbB-3 isoform 1 precursor	EC 2.7.1.112	ref|XP_002580340.1| tyrosine kinase [Schistosoma mansoni] emb|CAZ36579.1| tyrosine kinase [Schistosoma mansoni]	123	64.2276	1e-38
FG1_Contig22536	1288	251	34.0142	Musk	Musk	hMUSK_553	205	35.122	4e-27	skeletal muscle receptor tyrosine kinase	EC 2.7.10.1	ref|XP_002574103.1| tyrosine kinase [Schistosoma mansoni] emb|CAZ30336.1| tyrosine kinase [Schistosoma mansoni]	442	43.4389	1e-82
FG1_Contig12121	345	56	28.3316	Src	Frk	hFRK_1792	114	64.0351	1e-37	fyn-related kinase	EC 2.7.10.2	emb|CAE51198.1| src tyrosine kinase [Schistosoma mansoni]	114	89.4737	2e-53
FG1_Contig17768	781	126	28.1593	ACK	ACK	hTNK2_1695	252	39.2857	3e-43	Hypothetical protein Hypothetical protein FLJ16772 variant (Fragment)	EC 2.7.1.112	ref|XP_002579056.1| tyrosine kinase [Schistosoma mansoni] emb|CAZ35295.1| tyrosine kinase [Schistosoma mansoni]	270	61.4815	4e-87
FG1_Contig20414	795	123	27.0048	EGFR	EGFR	hHER4_1536	61	49.1803	3e-14	v-erb-a erythroblastic leukemia viral oncogene homolog 4	EC 2.7.10.1	gb|AAA29866.1| epidermal growth factor receptor [Schistosoma mansoni]	72	48.6111	1e-16
FG1_Contig27192	648	100	26.9356	ABL	ABL	mABL2_2643	42	54.7619	5e-10			ref|XP_002576743.1| tyrosine kinase [Schistosoma mansoni] emb|CAZ32980.1| tyrosine kinase [Schistosoma mansoni]	66	72.7273	7e-22
FG1_Contig25628	638	95	25.9899	Eph	Eph	hEPHA1_1462	94	41.4894	2e-23	Refseq ephrin receptor EphA1 [Homo sapiens]... at 99	EC 2.7.1.112	ref|XP_002574103.1| tyrosine kinase [Schistosoma mansoni] emb|CAZ30336.1| tyrosine kinase [Schistosoma mansoni]	95	57.8947	5e-28
FG1_Contig36982	1272	188	25.7972	EGFR	EGFR	hHER4_1536	256	40.625	2e-47	v-erb-a erythroblastic leukemia viral oncogene homolog 4	EC 2.7.10.1	gb|AAA29866.1| epidermal growth factor receptor [Schistosoma mansoni]	417	67.8657	1e-164
FG1_487856	216	26	21.0098	Tec	Tec	hBMX_2265	68	44.1176	3e-15	BMX non-receptor tyrosine kinase	EC 2.7.1.112	ref|XP_002574182.1| tyrosine kinase [Schistosoma mansoni] emb|CAZ30415.1| tyrosine kinase [Schistosoma mansoni]	71	94.3662	2e-34
FG1_Contig2266	578	69	20.8364	Src	SRM	hSRMS_2135	64	50	2e-14	src-related kinase lacking C-terminal regulatory tyrosine and N-terminal myristylation sites	EC 2.7.10.2	gb|ABA40819.1| SJCHGC04430 protein [Schistosoma japonicum]	49	93.8776	7e-22
FG1_Contig30349	657	77	20.4563	ABL	ABL	mABL1_2645	118	67.7966	7e-46			ref|XP_002579743.1| tyrosine kinase [Schistosoma mansoni] emb|CAZ35982.1| tyrosine kinase [Schistosoma mansoni]	139	90.6475	8e-72
FG1_Contig16294	570	66	20.2102	Fer	Fer	hFER_1983	114	53.5088	2e-29	fer (fps/fes related) tyrosine kinase (phosphoprotein NCP94)		ref|XP_002581508.1| tyrosine protein kinase fes (fps) (ptk group IV) [Schistosoma mansoni] emb|CAZ37747.1| tyrosine protein kinase fes (fps) (ptk group IV), putative [Schistosoma mansoni]	160	60	4e-49
FG1_Contig10645	301	34	19.7158	SYK	SYK	hSYK_1667	94	48.9362	3e-18	spleen tyrosine kinase	EC 2.7.10.2	ref|XP_002576412.1| tyrosine kinase [Schistosoma mansoni] emb|CAZ32649.1| tyrosine kinase [Schistosoma mansoni]	98	91.8367	6e-46
FG1_Contig34757	273	28	17.9018	VEGFR	VEGFR	mVGFR1_2677	62	45.1613	8e-07			ref|XP_001607119.1| PREDICTED: similar to receptor tyrosine kinase Torso-like protein [Nasonia vitripennis]	74	36.4865	7e-06
FG1_Contig14765	472	48	17.7501	Src	SrcB	mLCK_2661	157	50.9554	9e-37			emb|CAX73974.1| FYN oncogene related to SRC, FGR, YES [Schistosoma japonicum]	157	83.4395	2e-66
FG1_Contig14451	441	44	17.4147	CCK4	CCK4	hPTK7_987	121	52.0661	3e-29	PTK7 protein tyrosine kinase 7 isoform d precursor		ref|XP_002570013.1| tyrosine kinase [Schistosoma mansoni] emb|CAY17612.1| tyrosine kinase [Schistosoma mansoni]	132	75.7576	2e-53
FG1_Contig10312	292	28	16.737	ABL	ABL	mABL1_2645	61	52.459	8e-19			emb|CBH50762.1| abl kinase 2 [Schistosoma mansoni]	73	68.4932	1e-24
FG1_520106	389	36	16.1531	Tec	Tec	hTEC_2218	104	54.8077	2e-24	uniprot_trembl Q3MIS5) Hypothetical protein... at 99	EC 2.7.10.2	ref|XP_002571976.1| tyrosine kinase [Schistosoma mansoni] emb|CAZ28206.1| tyrosine kinase [Schistosoma mansoni]	129	96.124	4e-65
FG1_Contig12709	365	33	15.7806	InsR	InsR	hINSR_920	123	39.0244	9e-16	insulin receptor		ref|XP_002573430.1| tyrosine kinase [Schistosoma mansoni] emb|CAZ29662.1| tyrosine kinase [Schistosoma mansoni]	121	80.9917	7e-49
FG1_Contig16760	637	57	15.6184	Src	SrcA	mFYN_3013	194	67.5258	1e-72		EC 2.7.10.2	ref|XP_002574049.1| tyrosine kinase [Schistosoma mansoni] emb|CAZ30282.1| term=tyrosine kinase 5;db_xref=PMID:11289068;with=UniProt:Q9NH62;evidence=tra cea ble author statement [Schistosoma mansoni]	212	73.5849	2e-87
FG1_Contig17393	712	63	15.4441	Src	SrcA	mFYN_3013	192	60.4167	1e-66		EC 2.7.10.2	ref|XP_002574049.1| tyrosine kinase [Schistosoma mansoni] emb|CAZ30282.1| term=tyrosine kinase 5;db_xref=PMID:11289068;with=UniProt:Q9NH62;evidence=tra cea ble author statement [Schistosoma mansoni]	204	85.7843	1e-100
FG1_Contig28378	328	29	15.4322	FGFR	FGFR	hFGFR4_699	93	47.3118	4e-27	fibroblast growth factor receptor 4 isoform 1 precursor	EC 2.7.10.1	gb|AAH33313.1| Fibroblast growth factor receptor 4 [Mus musculus]	93	48.3871	6e-24
FG1_Contig33036	219	19	15.143	Src	SrcA	mFYN_3013	73	76.7123	1e-29		EC 2.7.10.2	emb|CAE51198.1| src tyrosine kinase [Schistosoma mansoni]	73	97.2603	1e-35
FG1_Contig26944	520	44	14.769	SYK	SYK	hZAP70_1646	163	48.4663	6e-42	zeta-chain associated protein kinase 70kDa isoform 1	EC 2.7.1.112	ref|XP_002574182.1| tyrosine kinase [Schistosoma mansoni] emb|CAZ30415.1| tyrosine kinase [Schistosoma mansoni]	172	94.186	9e-91
FG1_Contig9983	284	22	13.5209	InsR	InsR	hIGF1R_934	40	52.5	3e-08	insulin-like growth factor 1 receptor precursor	EC 2.7.10.1	gb|ACT20715.1| insulin receptor-2 [Schistosoma japonicum]	63	55.5556	1e-09
FG1_Contig7330	231	17	12.8452	Ret	Ret	hRET_526	59	44.0678	5e-10	uniprot_trembl Q15300) RET tyrosine kinase/cAMP protein kinase A subunit RI (Fragment)... at 99	EC 2.7.10.1	gb|AAB50793.1| c-ret 36=proto-oncogene homolog product [chickens, E14 lumbar spinal cord, Peptide, 226 aa]	59	49.1525	2e-07
FG1_Contig29448	219	16	12.752	FAK	FAK	hFAK1_1711	69	59.4203	2e-21	PTK2 protein tyrosine kinase 2 isoform b	EC 2.7.1.112	ref|XP_002574302.1| tyrosine kinase [Schistosoma mansoni] emb|CAZ30535.1| tyrosine kinase [Schistosoma mansoni]	71	74.6479	2e-26
FG1_Contig25210	343	25	12.7218	EGFR	EGFR	hHER4_1536	99	47.4747	2e-20	v-erb-a erythroblastic leukemia viral oncogene homolog 4	EC 2.7.10.1	ref|XP_002579150.1| tyrosine kinase [Schistosoma mansoni] emb|CAZ35389.1| tyrosine kinase [Schistosoma mansoni]	105	79.0476	3e-41
FG1_Contig13552	400	28	12.218	InsR	InsR	hINSR_920	121	43.8017	3e-25	insulin receptor		ref|XP_002577116.1| tyrosine kinase [Schistosoma mansoni] emb|CAZ33353.1| tyrosine kinase [Schistosoma mansoni]	133	80.4511	4e-58
FG1_Contig11557	327	22	11.743	Fer	Fer	hFER_1983	75	42.6667	5e-12	fer (fps/fes related) tyrosine kinase (phosphoprotein NCP94)	EC 2.7.10.2	ref|XP_002570674.1| tyrosine-protein kinase fps85d [Schistosoma mansoni] ref|XP_002581735.1| tyrosine-protein kinase fps85d [Schistosoma mansoni] emb|CAZ38359.1| tyrosine-protein kinase fps85d, putative [Schistosoma mansoni] emb|CAZ37976.1| tyrosine-protein kinase fps85d, putative [Schistosoma mansoni]	108	87.963	2e-51
FG1_Contig15537	509	31	10.6303	SYK	SYK	hSYK_1667	156	58.3333	5e-57	spleen tyrosine kinase	EC 2.7.10.2	ref|XP_002576412.1| tyrosine kinase [Schistosoma mansoni] emb|CAZ32649.1| tyrosine kinase [Schistosoma mansoni]	168	94.0476	5e-91
FG1_Contig28937	209	11	9.18647	FAK	FAK	hFAK2_1730	43	51.1628	3e-08	PTK2B protein tyrosine kinase 2 beta isoform a	EC 2.7.1.112	ref|XP_002609636.1| hypothetical protein BRAFLDRAFT_123556 [Branchiostoma floridae] gb|EEN65646.1| hypothetical protein BRAFLDRAFT_123556 [Branchiostoma floridae]	45	53.3333	3e-06
FG1_Contig6258	214	11	8.97183	EGFR	EGFR	mEGFR_2633	71	50.7042	4e-18			ref|XP_002579150.1| tyrosine kinase [Schistosoma mansoni] emb|CAZ35389.1| tyrosine kinase [Schistosoma mansoni]	71	83.0986	1e-26
TKL	Tyrosine kinase-like families
FG1_Contig19786	379	89	40.9877	LISK	TESK	hTESK2_2086	77	33.7662	3e-11	uniprot_trembl Q5T152) Testis-specific kinase 2... at 100	EC 2.7.12.1	ref|XP_002572680.1| tyrosine kinase [Schistosoma mansoni] emb|CAZ28912.1| tyrosine kinase [Schistosoma mansoni]	82	58.5366	7e-23
FG1_Contig24899	1089	217	34.7804	LISK	TESK	hTESK1_1779	131	41.9847	8e-25	testis-specific protein kinase 1	EC 2.7.12.1	ref|XP_002580247.1| hypothetical protein [Schistosoma mansoni] emb|CAZ36486.1| expressed protein [Schistosoma mansoni]	90	63.3333	3e-25
FG1_Contig19318	2545	891	61.1072	MLK	ILK	hILK_1842	298	41.2752	1e-62	integrin-linked kinase	EC 2.7.11.1	ref|XP_002579086.1| protein kinase [Schistosoma mansoni] emb|CAZ35325.1| protein kinase [Schistosoma mansoni]	495	80	0
FG1_Contig15720	524	35	11.6584	MLK	LZK	hMAP3K12_2504	76	71.0526	6e-32	mitogen-activated protein kinase kinase kinase 12		ref|XP_002572074.1| serine/threonine protein kinase [Schistosoma mansoni] emb|CAZ28304.1| serine/threonine kinase [Schistosoma mansoni]	174	59.1954	1e-57
FG1_Contig11566	342	21	10.7175	MLK	MLK	hMAP3K9_1226	96	47.9167	2e-16	mitogen-activated protein kinase kinase kinase 9	EC 2.7.1.37	ref|XP_002580748.1| serine/threonine protein kinase [Schistosoma mansoni] emb|CAZ36987.1| serine/threonine kinase [Schistosoma mansoni]	113	61.9469	1e-37
FG1_523216	424	24	9.87979	MLK	MLK	hMAP3K11_1236	128	47.6562	1e-29	mitogen-activated protein kinase kinase kinase 11		ref|XP_002580748.1| serine/threonine protein kinase [Schistosoma mansoni] emb|CAZ36987.1| serine/threonine kinase [Schistosoma mansoni]	139	70.5036	2e-56
FG1_Contig28528	1874	512	47.6873	RAF	KSR	hKSR2_1110	278	48.5612	4e-73	kinase suppressor of ras 2		ref|XP_002575075.1| protein kinase [Schistosoma mansoni] emb|CAZ31308.1| protein kinase [Schistosoma mansoni]	385	71.9481	1e-156
FG1_Contig8848	260	29	19.4683	RAF	RAF	hBRAF_1421	43	76.7442	7e-16	v-raf murine sarcoma viral oncogene homolog B1		ref|XP_002580806.1| serine/threonine protein kinase [Schistosoma mansoni] emb|CAZ37045.1| serine/threonine kinase [Schistosoma mansoni]	88	59.0909	1e-20
FG1_Contig9055	291	38	22.7925	STKR	Type1	hALK1_358	87	56.3218	2e-25	activin A receptor type II-like 1	EC 2.7.11.30	emb|CAC85263.1| activin-like type 1 receptor [Crassostrea gigas]	87	62.069	3e-25
FG1_Contig13802	411	38	16.1378	STKR	Type1	hTGFbR1_361	137	55.4745	2e-39	transforming growth factor, beta receptor I precursor		ref|XP_002576282.1| protein kinase [Schistosoma mansoni] emb|CAZ32518.1| protein kinase [Schistosoma mansoni]	138	75.3623	8e-58
FG1_Contig12486	358	33	16.0892	STKR	Type1	hALK2_348	36	80.5556	1e-12	activin A type I receptor precursor	EC 2.7.11.30	emb|CAE76646.1| activin-like type 1 receptor [Platynereis dumerilii]	55	78.1818	4e-17
FG1_Contig9160	266	19	12.4674	STKR	Type1	hACVR1C_370	88	67.0455	1e-32	activin A receptor, type IC	EC 2.7.11.30	ref|XP_002576282.1| protein kinase [Schistosoma mansoni] emb|CAZ32518.1| protein kinase [Schistosoma mansoni]	88	82.9545	1e-37
FG1_Contig10853	307	20	11.3709	STKR	Type1	hALK2_348	84	34.5238	1e-11	activin A type I receptor precursor	EC 2.7.11.30	ref|XP_002571891.1| serine/threonine protein kinase [Schistosoma mansoni] emb|CAZ28121.1| serine/threonine kinase [Schistosoma mansoni]	86	53.4884	3e-22
FG1_Contig11744	333	31	16.2487	STKR	Type2	hACVR2B_338	41	58.5366	2e-09	uniprot_trembl Q4VAU9) ACVR2B protein... at 100	EC 2.7.11.30	ref|XP_002575439.1| protein kinase [Schistosoma mansoni] emb|CAZ31672.1| protein kinase [Schistosoma mansoni]	59	64.4068	5e-13
FG1_Contig12467	357	33	16.1342	STKR	Type2	hACVR2A_377	29	72.4138	4e-08	activin A receptor, type IIA precursor	EC 2.7.11.30	emb|CAX73002.1| activin receptor IIA [Schistosoma japonicum]	35	77.1429	6e-09
FG1_513532	332	14	7.36024	STKR	Type2	hACVR2B_338	109	55.0459	3e-29	uniprot_trembl Q4VAU9) ACVR2B protein... at 100	EC 2.7.11.30	emb|CAX73002.1| activin receptor IIA [Schistosoma japonicum]	110	62.7273	6e-30
Other
FG1_Contig20644	2283	1108	84.7103	PLK	PLK1	hPLK1_2140	257	65.7588	1e-106	polo-like kinase	EC 2.7.11.21	emb|CAX72967.1| polo-like kinase 1 [Schistosoma japonicum]	566	71.2014	0
FG1_Contig19298	1875	542	50.4545	Other-Unique	Other-Unique	hC9orf96_959	292	24.6575	9e-25	hypothetical protein LOC169436		ref|XP_002582105.1| hypothetical protein [Schistosoma mansoni] emb|CAZ39205.1| hypothetical protein [Schistosoma mansoni]	231	35.4978	2e-29
FG1_Contig17299	698	168	42.0103	NEK	NEK	hNEK11_1511	212	43.3962	2e-49	NIMA (never in mitosis gene a)- related kinase 11 isoform 1	EC 2.7.1.37	ref|XP_002116150.1| hypothetical protein TRIADDRAFT_30735 [Trichoplax adhaerens] gb|EDV21183.1| hypothetical protein TRIADDRAFT_30735 [Trichoplax adhaerens]	209	47.8469	1e-53
FG1_Contig28920	793	181	39.8389	PEK	PEK	hPEK_11	83	51.8072	6e-22	uniprot_trembl Q53QY0) Hypothetical protein EIF2AK3 (Fragment)... at 99	EC 2.7.11.1	ref|XP_002569659.1| protein kinase [Schistosoma mansoni] emb|CAY16908.1| protein kinase [Schistosoma mansoni]	152	47.3684	4e-33
FG1_Contig23901	1002	219	38.1486	Wnk	Wnk	hWNK4_1576	194	39.1753	2e-31	WNK lysine deficient protein kinase 4	EC 2.7.11.1	ref|XP_002577307.1| protein kinase [Schistosoma mansoni] emb|CAZ33544.1| protein kinase [Schistosoma mansoni]	315	73.0159	1e-125
FG1_Contig17055	907	185	35.6014	TLK	TLK	hTLK2_683	115	66.9565	2e-43	tousled-like kinase 2	EC 2.7.11.1	ref|XP_002574967.1| protein kinase [Schistosoma mansoni] emb|CAZ31200.1| protein kinase [Schistosoma mansoni]	301	86.3787	2.33e-156
FG1_Contig24833	1842	360	34.1126	TLK	TLK	hTLK2_683	161	70.8075	8e-65	tousled-like kinase 2	EC 2.7.11.1	ref|XP_002574967.1| protein kinase [Schistosoma mansoni] emb|CAZ31200.1| protein kinase [Schistosoma mansoni]	173	93.6416	6e-93
FG1_Contig23719	680	116	29.775	PEK	PEK	hPEK_11	98	42.8571	1e-17	uniprot_trembl Q53QY0) Hypothetical protein EIF2AK3 (Fragment)... at 99	EC 2.7.11.1	gb|AAW26602.1| SJCHGC05483 protein [Schistosoma japonicum]	99	54.5455	9e-21
FG1_Contig31426	569	86	26.3808	NAK	NAK	hSTK16_852	178	38.2022	1e-29	uniprot_trembl Q5U0F8) Serine/threonine kinase 16... at 99	EC 2.7.11.1	ref|XP_002572279.1| serine/threonine protein kinase [Schistosoma mansoni] emb|CAZ28510.1| serine/threonine kinase [Schistosoma mansoni]	176	59.0909	8e-55
FG1_Contig22967	446	65	25.4379	NEK	NEK	hNEK6_1313	62	56.4516	3e-14	uniprot_trembl Q6IAR3) NEK6 protein... at 99	EC 2.7.11.1	ref|NP_891998.1| NIMA-related kinase 6 [Rattus norvegicus] sp|P59895.1|NEK6_RAT RecName: Full=Serine/threonine-protein kinase Nek6; AltName: Full=NimA-related protein kinase 6 gb|AAP97428.1| NIMA-related expressed kinase 6 [Rattus norvegicus] gb|EDM00514.1| NIMA (never in mitosis gene a)-related expressed kinase 6, isoform CRA_a [Rattus norvegicus] gb|EDM00515.1| NIMA (never in mitosis gene a)-re…	63	57.1429	9e-12
FG1_Contig16292	570	82	25.1097	AUR	AUR	mAURa_3004	141	51.773	8e-41		EC 2.7.11.1	ref|XP_002573874.1| serine/threonine protein kinase [Schistosoma mansoni] emb|CAZ30107.1| serine/threonine kinase [Schistosoma mansoni]	113	75.2212	3e-46
FG1_Contig28149	209	30	25.054	PLK	SAK	hPLK4_1973	65	64.6154	5e-22	Refseq polo-like kinase 4 [Homo sapiens]... at 99	EC 2.7.1.37	gb|ADB12549.1| SAK [Schistosoma mansoni]	69	84.058	2e-26
FG1_Contig18414	971	137	24.6266	ULK	ULK	hULK2_1186	275	51.6364	6e-75	unc-51-like kinase 2	EC 2.7.11.1	ref|XP_002577774.1| protein kinase [Schistosoma mansoni] emb|CAZ34012.1| protein kinase [Schistosoma mansoni]	320	70.3125	1e-122
FG1_Contig25621	461	65	24.6102	NEK	NEK	hNEK9_1775	95	35.7895	5e-13	NIMA related kinase 9	EC 2.7.11.1	ref|XP_002575796.1| protein kinase [Schistosoma mansoni] emb|CAZ32031.1| protein kinase [Schistosoma mansoni]	139	47.482	1e-32
FG1_Contig18242	914	126	24.0617	NEK	NEK	hNEK4_1803	39	46.1538	1e-06	NIMA (never in mitosis gene a)-related kinase 4	EC 2.7.1.37	ref|XP_002579306.1| kinase [Schistosoma mansoni] emb|CAZ35545.1| kinase [Schistosoma mansoni]	202	27.7228	2e-10
FG1_Contig15888	1011	139	23.9975	NEK	NEK	hNEK7_1315	211	72.9858	1e-87	NIMA (never in mitosis gene a)-related kinase 7	EC 2.7.11.1	ref|XP_002570100.1| serine/threonine protein kinase [Schistosoma mansoni] emb|CAY17784.1| serine/threonine kinase [Schistosoma mansoni]	211	79.6209	1e-90
FG1_Contig14339	461	60	22.7171	NAK	NAK	hBMP2K_1026	86	51.1628	2e-18	BMP-2 inducible kinase isoform a		gb|AAX28356.2| SJCHGC05821 protein [Schistosoma japonicum]	128	63.2812	2e-40
FG1_Contig16401	581	75	22.5314	WEE	WEE	hWEE1B_824	99	30.303	6e-06	receptor-interacting serine-threonine kinase 2		ref|XP_002579546.1| kinase [Schistosoma mansoni] emb|CAZ35785.1| kinase [Schistosoma mansoni]	106	79.2453	1e-41
FG1_Contig8108	245	31	22.085	NAK	NAK	hGAK_793	81	59.2593	2e-26	uniprot_trembl Q59HA5) Cyclin G-associated kinase variant (Fragment)... at 100	EC 2.7.11.1	ref|XP_002576039.1| serine/threonine protein kinase [Schistosoma mansoni] emb|CAZ32274.1| serine/threonine kinase [Schistosoma mansoni]	81	76.5432	2e-31
FG1_Contig14059	423	51	21.0442	ULK	ULK	hULK3_1706	140	52.8571	3e-37	Refseq unc-51-like kinase 3 [Homo sapiens]... at 95	EC 2.7.11.1	ref|XP_002575598.1| protein kinase [Schistosoma mansoni] emb|CAZ31831.1| protein kinase [Schistosoma mansoni]	140	58.5714	1e-40
FG1_Contig16084	565	67	20.698	NRBP	NRBP	hNRBP1_2394	150	34.6667	4e-20	nuclear receptor binding protein		ref|XP_002575940.1| protein kinase [Schistosoma mansoni] emb|CAZ32175.1| protein kinase [Schistosoma mansoni]	173	83.815	1e-79
FG1_Contig13462	421	49	20.315	PLK	SAK	hPLK4_1971	82	70.7317	4e-28	polo-like kinase 4	EC 2.7.1.37	ref|XP_002579066.1| kinase [Schistosoma mansoni] emb|CAZ35305.1| kinase [Schistosoma mansoni]	81	92.5926	5e-35
FG1_Contig34694	235	27	20.0539	PLK	SAK	hPLK4_1973	77	64.9351	1e-27	Refseq polo-like kinase 4 [Homo sapiens]... at 99	EC 2.7.1.37	gb|ADB12549.1| SAK [Schistosoma mansoni]	76	96.0526	3e-36
FG1_Contig17317	700	79	19.6984	ULK	ULK	hULK2_1186	219	44.7489	3e-49	unc-51-like kinase 2	EC 2.7.11.1	ref|XP_002577774.1| protein kinase [Schistosoma mansoni] emb|CAZ34012.1| protein kinase [Schistosoma mansoni]	218	49.0826	4e-56
FG1_Contig14620	451	48	18.5766	ULK	Fused	hSTK36_2403	149	74.4966	5e-66	Refseq serine/threonine kinase 36 (fused homolog, Drosophila) [Homo sapiens]... at 99	EC 2.7.11.1	ref|XP_002573281.1| serine/threonine protein kinase [Schistosoma mansoni] emb|CAZ29513.1| serine/threonine kinase [Schistosoma mansoni]	149	85.2349	1e-70
FG1_Contig13063	378	40	18.4702	IRE	IRE	hERN2_1303	61	50.8197	3e-13	uniprot_sprot Q76MJ5) Serine/threonine-protein kinase/endoribonuclease IRE2 precursor (Inositol-requiring 2) (hIRE2p) (IRE1b) (Ire1-beta) (Endoplasmic reticulum-to-nucleus signaling 2) [Includes: Serine/threonine-protein kinase (EC 2.7.1.37); Endoribonucle... at 97	EC 2.7.11.1	gb|EFB16410.1| hypothetical protein PANDA_016275 [Ailuropoda melanoleuca]	83	43.3735	1e-10
FG1_Contig9377	271	28	18.034	PEK	PKR	hEIF2AK2_870	90	41.1111	8e-12	uniprot_trembl Q8IW76) EIF2AK2 protein (Fragment)... at 99	EC 2.7.11.1	ref|XP_002574945.1| protein kinase [Schistosoma mansoni] emb|CAZ31178.1| protein kinase [Schistosoma mansoni]	70	45.7143	4e-10
FG1_Contig8453	252	23	15.9305	CAMKK	Meta	hCAMKK1_655	53	49.0566	2e-11	uniprot_sprot Q8N5S9) Calcium/calmodulin-dependent protein kinase kinase 1 (EC 2.7.1.37) (Calcium/calmodulin-dependent protein kinase kinase alpha) (CaM-kinase kinase alpha) (CaM-KK alpha) (CaMKK alpha) (CaMKK 1) (CaM-kinase IV kinase)... at 100	EC 2.7.1.37	emb|CAI24785.1| calcium/calmodulin-dependent protein kinase kinase 1, alpha [Mus musculus] emb|CAQ51967.1| calcium/calmodulin-dependent protein kinase kinase 1, alpha [Mus musculus]	53	49.0566	3e-07
FG1_Contig13871	445	40	15.6893	ULK	Fused	hSTK36_2403	29	68.9655	2e-07	Refseq serine/threonine kinase 36 (fused homolog, Drosophila) [Homo sapiens]... at 99	EC 2.7.11.1	ref|XP_002573281.1| serine/threonine protein kinase [Schistosoma mansoni] emb|CAZ29513.1| serine/threonine kinase [Schistosoma mansoni]	104	66.3462	3e-31
FG1_Contig5508	202	18	15.5533	NAK	NAK	hGAK_791	63	44.4444	5e-11	cyclin G associated kinase	EC 2.7.11.1	ref|XP_002576039.1| serine/threonine protein kinase [Schistosoma mansoni] emb|CAZ32274.1| serine/threonine kinase [Schistosoma mansoni]	67	58.209	7e-15
FG1_Contig13968	418	37	15.45	AUR	AUR	mAURa_3004	110	52.7273	1e-33		EC 2.7.11.1	ref|XP_002578689.1| protein kinase [Schistosoma mansoni] emb|CAZ34927.1| protein kinase [Schistosoma mansoni]	117	71.7949	3e-42
FG1_Contig32304	453	40	15.4122	ULK	ULK	mULK3_2636	99	51.5152	7e-25			ref|XP_002575598.1| protein kinase [Schistosoma mansoni] emb|CAZ31831.1| protein kinase [Schistosoma mansoni]	152	65.1316	3e-51
FG1_Contig31271	534	42	13.7281	ULK	ULK	hULK4_795	161	52.1739	1e-49	Hypothetical protein FLJ20574		ref|XP_002577187.1| protein kinase [Schistosoma mansoni] emb|CAZ33424.1| protein kinase [Schistosoma mansoni]	165	73.3333	3e-68
FG1_Contig10043	286	21	12.8161	NEK	NEK	hNEK1_2031	94	64.8936	7e-32	uniprot_trembl Q5H9T1) Hypothetical protein DKFZp686D06121... at 99	EC 2.7.11.1	ref|XP_001373426.1| PREDICTED: similar to KIAA1901 protein [Monodelphis domestica]	94	67.0213	6e-29
FG1_Contig31717	210	15	12.4674	VPS15	VPS15	hPIK3R4_426	36	61.1111	3e-08	phosphoinositide-3-kinase, regulatory subunit 4, p150		ref|XP_002571739.1| serine/threonine protein kinase [Schistosoma mansoni] emb|CAZ27969.1| serine/threonine kinase [Schistosoma mansoni]	34	82.3529	8e-08
FG1_Contig7773	238	17	12.4674	IRE	IRE	hERN1_1299	57	42.1053	7e-07	Refseq endoplasmic reticulum to nucleus signalling 1 isoform 1 [Homo sapiens]... at 98	EC 2.7.11.1	ref|XP_002579827.1| serine/threonine protein kinase [Schistosoma mansoni] emb|CAZ36066.1| serine/threonine kinase [Schistosoma mansoni]	79	81.0127	3e-34
FG1_Contig9290	269	17	11.0306	PEK	PEK	hPEK_11	51	39.2157	4e-06	uniprot_trembl Q53QY0) Hypothetical protein EIF2AK3 (Fragment)... at 99	EC 2.7.11.1	ref|XP_002573198.1| protein kinase [Schistosoma mansoni] emb|CAZ29430.1| protein kinase [Schistosoma mansoni]	77	49.3506	3e-16
FG1_Contig23102	283	16	9.86815	NAK	NAK	hSTK16_853	42	45.2381	1e-06	uniprot_trembl Q9BUH4) Serine/threonine kinase 16 (STK16 protein)... at 99	EC 2.7.11.1	gb|AAW25209.1| SJCHGC01087 protein [Schistosoma japonicum]	94	39.3617	2e-12
FG1_Contig29540	234	13	9.69683	CDC7	CDC7	hCDC7_4	77	33.7662	1e-06	CDC7 cell division cycle 7	EC 2.7.11.1	ref|XP_002580831.1| serine/threonine protein kinase [Schistosoma mansoni] emb|CAZ37070.1| serine/threonine kinase [Schistosoma mansoni]	77	54.5455	6e-17
FG1_Contig11561	327	18	9.60787	AUR	AUR	hAURc_2382	108	54.6296	2e-34	aurora kinase C isoform 2	EC 2.7.1.37	ref|XP_002573874.1| serine/threonine protein kinase [Schistosoma mansoni] emb|CAZ30107.1| serine/threonine kinase [Schistosoma mansoni]	108	82.4074	7e-49
FG1_Contig5723	205	11	9.36572	TTK	TTK	hMPS1_1034	50	44	1e-07	uniprot_trembl Q15272) Phosphotyrosine picked threonine kinase (PYT) (Fragment)... at 99	EC 2.7.12.1	ref|XP_002580076.1| dual specificity serine/threonine tyrosine kinase [Schistosoma mansoni] emb|CAZ36315.1| dual specificity serine/threonine tyrosine kinase [Schistosoma mansoni]	54	62.963	2e-10
FG1_499070	253	11	7.58882	ULK	ULK	hULK1_1182	53	49.0566	2e-14	unc-51-like kinase 1	EC 2.7.11.1	ref|XP_002094627.1| GE20096 [Drosophila yakuba] gb|EDW94339.1| GE20096 [Drosophila yakuba]	55	50.9091	9e-12
FG1_488418	217	9	7.23911	NEK	NEK	hNEK10_2584	45	64.4444	4e-13	Hypothetical protein FLJ41066		ref|XP_001638297.1| predicted protein [Nematostella vectensis] gb|EDO46234.1| predicted protein [Nematostella vectensis]	45	71.1111	2e-10
FG1_490575	224	9	7.01289	NEK	NEK	hNEK4_1803	10	80	1e-26	NIMA (never in mitosis gene a)-related kinase 4	EC 2.7.1.37	ref|XP_002580804.1| serine/threonine protein kinase [Schistosoma mansoni] emb|CAZ37043.1| serine/threonine kinase [Schistosoma mansoni]	10	100	4e-26
FG1_Contig6550	218	8	6.40525	NEK	NEK	hNEK1_2031	71	42.2535	4e-12	uniprot_trembl Q5H9T1) Hypothetical protein DKFZp686D06121... at 99	EC 2.7.11.1	ref|XP_002580804.1| serine/threonine protein kinase [Schistosoma mansoni] emb|CAZ37043.1| serine/threonine kinase [Schistosoma mansoni]	72	52.7778	4e-13
a Transcriptomic sequences predicted to encode proteins with homology (following BLASTx, E-value <1E-05) to known kinases within the European Molecular Biology Laboratory kinase database (http://www.sarfari.org/kinasesarfari/).
b Each transcriptome sequences was also annotated based on their homology (BLASTx, E-value <1E-05) to protein sequences within the NCBI non-redundant database (see Supplementary Table S4).
c Sequences ranked based on their relative level of transcription inferred from the number of mapped raw sequence reads per kilobase per million reads (RPKM).
