# Supplementary material for: A Portrait of the Transcriptome of the Neglected Trematode, Fasciola gigantica—Biological and Biotechnological Implications
Source: PLoS Negl Trop Dis. 2011 Feb 1;5(2):e1004. doi: 10.1371/journal.pntd.0001004 (PMC3051338; doi:10.1371/journal.pntd.0001004)
Supplement: Table S7 — Putative adult Fasciola gigantica proteins with homology to the cathepsin family of cysteine proteases. (XLSX) [file pntd.0001004.s010.xlsx]

## Sheet: Supplementary_Table_S7
Supplementary Table S7. Putative adult Fasciola gigantica proteins with homology to the cathepsin family of cysteine proteasesa
Contig	Length (bp)	Mapped reads	RPKMb	Best hit to NCBI non-redundant protein database	Score	%ID	E-value
FG1_Contig21909	489	4924	1757.57	emb|CAD44625.1| cathepsin B1 isotype 2 [Schistosoma mansoni]	145	55.1724	2e-43
FG1_Contig20014	317	2557	1407.91	gb|AAO73003.1| cathepsin B [Fasciola gigantica]	103	67.9612	1e-38
FG1_Contig20373	509	2932	1005.42	gb|ACG50797.1| cathepsin B2 [Trichobilharzia szidati]	169	71.5976	9e-79
FG1_Contig21052	214	1102	898.815	gb|AAO73002.1| cathepsin B [Fasciola gigantica]	71	74.6479	5e-26
FG1_Contig519	214	989	806.649	gb|AAP05883.1| similar to GenBank Accession Number X70968 cathepsin B in Schistosoma japonicum	71	69.0141	9e-25
FG1_Contig20706	212	965	794.5	gb|ABS57370.1| cathepsin B2 [Trichobilharzia regenti]	66	63.6364	1e-18
FG1_Contig23324	456	1314	502.959	gb|ABF85679.1| cathepsin B2 [Fasciola hepatica]	90	48.8889	3e-17
FG1_Contig30884	311	448	251.432	ref|XP_002581167.1| cathepsin B-like peptidase (C01 family) [Schistosoma mansoni] emb|CAD44624.1| cathepsin B1 isotype 1 [Schistosoma mansoni] emb|CAZ37406.1| cathepsin B-like peptidase (C01 family) [Schistosoma mansoni]	67	83.5821	3e-28
FG1_Contig25507	1446	2033	245.398	gb|ACJ12893.1| cathepsin L1D [Fasciola hepatica]	312	50.3205	7e-84
FG1_Contig14164	453	351	135.242	gb|AAO73004.1| cathepsin B [Fasciola gigantica]	150	66	2e-61
FG1_Contig18314	1029	618	104.828	gb|ABU62925.1| cathepsin B [Fasciola hepatica]	49	87.7551	1e-111
FG1_Contig27741	202	86	74.3104	emb|CAA80451.1| cathepsin B-like protease [Fasciola hepatica]	65	83.0769	1e-27
FG1_Contig22492	204	85	72.7262	gb|AAO73003.1| cathepsin B [Fasciola gigantica]	36	77.7778	5e-10
FG1_Contig23010	415	145	60.9849	gb|ABF85678.1| cathepsin B1 [Fasciola hepatica]	138	66.6667	4e-52
FG1_Contig17689	766	220	50.1298	emb|CAX70513.1| Cathepsin L-like proteinase precursor [Schistosoma japonicum]	64	40.625	7e-07
FG1_Contig6613	423	61	25.1705	gb|AAO73004.1| cathepsin B [Fasciola gigantica]	141	69.5035	1e-57
FG1_Contig35539	296	33	19.4592	gb|AAO73002.1| cathepsin B [Fasciola gigantica]	46	82.6087	2e-16
FG1_Contig5657	215	18	14.6129	gb|AAO73002.1| cathepsin B [Fasciola gigantica]	71	77.4648	6e-26
FG1_Contig10364	294	22	13.061	gb|ACM67632.1| cathepsin 2L [Fasciola hepatica]	97	100	1e-50
FG1_Contig36835	328	22	11.7071	gb|AAO73002.1| cathepsin B [Fasciola gigantica]	108	68.5185	7e-41
a Transcriptomic sequences predicted to encode proteins with homology (following BLASTx, E-value <1E-05) to members of the cathepsin family of cysteine proteases available in the NCBI non-redundant database (http://ncbi.nlm.nih.gov/).
b Sequences ranked based on their relative level of transcription inferred from the number of mapped raw sequence reads per kilobase per million reads (RPKM).
