# Supplementary material for: A Portrait of the Transcriptome of the Neglected Trematode, Fasciola gigantica—Biological and Biotechnological Implications
Source: PLoS Negl Trop Dis. 2011 Feb 1;5(2):e1004. doi: 10.1371/journal.pntd.0001004 (PMC3051338; doi:10.1371/journal.pntd.0001004)
Supplement: Table S8 — Raw sequence reads generated from adult Fasciola gigantica re-mapped to known F. gigantica cathepsins. (XLSX) [file pntd.0001004.s011.xlsx]

## Sheet: Supplementary_Table_S8
Supplementary Table S8. Raw sequence reads generated from adult Fasciola gigantica re-mapped to known F. gigantica cathepsinsa
Description	Cladesb	Mapped reads	Length (bp)	RPKMc
Cathepsin L
gb|AF510856.1| Fasciola gigantica cathepsin L2 mRNA, complete cds	Cathepsin L clade 1 (FgCL1C_id)	429811	1068	214634
gb|AF112566.1|AF112566 Fasciola gigantica cathepsin (cat-L1) mRNA, complete cds	Cathepsin L clade 1 (FgCL1C_thA)	360709	981	196101
gb|AF239264.1|AF239264 Fasciola gigantica cathepsin L (cat-L1B) mRNA, complete cds	Cathepsin L clade 1 (FgCL1C_thB)	342034	981	185949
gb|AF239267.1|AF239267 Fasciola gigantica cathepsin L (cat-L1E) mRNA, partial cds	Cathepsin L clade 1 (FgCL1)	191632	660	154852
gb|EF536899.1| Fasciola gigantica cathepsin (cat-L1) mRNA, complete cds	Cathepsin L clade 1 (FgCL1)	220132	981	119676
gb|AF239266.1|AF239266 Fasciola gigantica cathepsin L (cat-L1D) mRNA, complete cds	Cathepsin L clade 2 (FgCL2_thD)	212037	981	115275
gb|EU156180.1| Fasciola gigantica cathepsin L (cat-L4) mRNA, partial cds	not classified	41992	907	24691.8
gb|EU156179.1| Fasciola gigantica cathepsin L (cat-L1F) mRNA, partial cds	not classified	32374	805	21448.3
gb|AF239265.1|AF239265 Fasciola gigantica cathepsin L (cat-L1C) mRNA, complete cds	Cathepsin L clade 5 (FgCL5_thC)	16540	981	8992.06
gb|EU156178.1| Fasciola gigantica cathepsin L (cat-L3) mRNA, partial cds	not classified	3933	825	2542.51
gb|AF419329.1| Fasciola gigantica cathepsin L mRNA, complete cds	Cathepsin L clade 3 (FgCL3_thG)	42	1091	20.5313
gb|AY428949.1| Fasciola gigantica cathepsin L (cat-L1H) mRNA, complete cds	Cathepsin L clade 4 (FgCL4_thH)	28	1097	13.6127
Cathepsin B
gb|AY227673.1| Fasciola gigantica cathepsin B (cat-B1) mRNA, complete cds	Cathepsin B clade 1	567	1008	299.996
gb|AY227675.1| Fasciola gigantica cathepsin B (cat-B3) mRNA, complete cds	Cathepsin B clade 2	2	1159	0.920321
a Transcriptomic sequences (generated by Illumina sequencing) from the adult stage of Fasciola gigantica, re-mapped to sequences for cathepsins B and L from F. gigantica available in the NCBI non-redundant database (http://ncbi.nlm.nih.gov/)
b Cathepsins were classified into families and clades based on exisiting nomenclature (see Robinson et al. 2008 and Meemon et al. 2004)
c Sequences ranked based on their relative level of transcription inferred from the number of mapped raw sequence reads per kilobase per million reads (RPKM).
